# Supplementary material for: (E)-2-Meth­oxy-4-(3-oxobut-1-en­yl)phenyl acetate
Source: Acta Crystallogr Sect E Struct Rep Online. 2008 Jul 16;64(Pt 8):o1507. doi: 10.1107/S1600536808021417 (PMC2962134; doi:10.1107/S1600536808021417)
Supplement: Supplementary file 2 [file e-64-o1507-Isup2.hkl]

# 
# h,k,l, Fc-squared, Fo-squared, sigma(Fo-squared) and status flag 
# 
data_I
_shelx_title ' 080603cm in P-1' 
_shelx_refln_list_code          4 
_shelx_F_calc_maximum      107.34 
_exptl_crystal_F_000       248.00 
_reflns_d_resolution_high  0.8107 
 
loop_ 
 _symmetry_equiv_pos_as_xyz 
 'x, y, z' 
 '-x, -y, -z' 
 
_cell_length_a     6.2534 
_cell_length_b     7.5797 
_cell_length_c    13.9718 
_cell_angle_alpha  96.611 
_cell_angle_beta   91.487 
_cell_angle_gamma 110.599 
 
_shelx_F_squared_multiplier     1.000 
 
loop_ 
 _refln_index_h 
 _refln_index_k 
 _refln_index_l 
 _refln_F_squared_calc 
 _refln_F_squared_meas 
 _refln_F_squared_sigma 
 _refln_observed_status 
   1   0   0       32.18       29.61      2.08 o 
   2   0   0      331.16      324.14     12.02 o 
   3   0   0      160.66      167.25      7.98 o 
   4   0   0       41.62       36.00      1.47 o 
   5   0   0       21.36       22.29      1.42 o 
   6   0   0        5.89        6.24      1.02 o 
   7   0   0        0.16        0.71      1.05 o 
  -7   1   0        0.01        0.31      0.60 o 
  -6   1   0        8.84        9.29      1.17 o 
  -5   1   0        0.61        0.48      0.44 o 
  -4   1   0       40.86       30.37      1.34 o 
  -3   1   0       39.40       30.19      1.15 o 
  -2   1   0      818.59      819.24      4.85 o 
  -1   1   0     1263.31     1221.33     31.55 o 
   0   1   0     1944.76     1933.00     37.63 o 
   1   1   0      207.60      249.48      2.25 o 
   2   1   0      438.37      520.36     18.00 o 
   3   1   0       19.54       23.74      0.72 o 
   4   1   0      100.64       82.38      2.24 o 
   5   1   0       13.18       14.01      1.21 o 
   6   1   0        0.02        0.48      0.85 o 
  -7   2   0        0.15        0.77      0.50 o 
  -6   2   0        9.93       11.38      1.02 o 
  -5   2   0        0.27       -0.14      0.25 o 
  -4   2   0        0.02        0.09      0.18 o 
  -3   2   0       18.84       21.97      0.81 o 
  -2   2   0      571.57      594.10     26.41 o 
  -1   2   0     4732.60     4680.78    189.94 o 
   0   2   0     1305.58     1315.50      5.48 o 
   1   2   0       92.70       97.69      2.47 o 
   2   2   0       93.38      104.77      2.61 o 
   3   2   0        0.17        0.06      0.21 o 
   4   2   0       14.06       20.53      1.20 o 
   5   2   0        0.20        0.23      0.65 o 
   6   2   0        0.40        0.68      1.02 o 
  -7   3   0        0.12       -0.18      0.40 o 
  -6   3   0        6.69        7.51      0.91 o 
  -5   3   0       37.85       38.73      2.27 o 
  -4   3   0      109.30       99.14      4.68 o 
  -3   3   0       34.24       24.96      1.84 o 
  -2   3   0       13.39       11.50      1.23 o 
  -1   3   0      659.05      698.39     52.11 o 
   0   3   0        4.93        3.39      0.33 o 
   1   3   0      282.67      290.50      4.52 o 
   2   3   0       58.61       69.22      1.67 o 
   3   3   0        0.48        1.55      0.71 o 
   4   3   0       22.17       23.38      2.20 o 
   5   3   0        1.78        2.97      1.27 o 
  -7   4   0        0.36        0.21      0.54 o 
  -6   4   0        0.01        0.27      0.49 o 
  -5   4   0        4.83        6.51      0.95 o 
  -4   4   0       35.10       38.04      3.10 o 
  -3   4   0        4.29        4.10      0.60 o 
  -2   4   0       16.03       12.07      0.89 o 
  -1   4   0        5.58        6.17      0.53 o 
   0   4   0       15.97       11.71      0.66 o 
   1   4   0       10.21        9.14      0.60 o 
   2   4   0        0.75        0.42      0.45 o 
   3   4   0       42.80       37.20      2.63 o 
   4   4   0        0.00       -0.11      0.68 o 
   5   4   0        0.50       -0.23      0.99 o 
  -7   5   0        0.02        0.34      0.59 o 
  -6   5   0        2.87        3.91      1.02 o 
  -5   5   0        6.61        4.31      0.85 o 
  -4   5   0        0.29        0.24      0.39 o 
  -3   5   0        0.21        0.39      0.31 o 
  -2   5   0        6.91        7.19      0.74 o 
  -1   5   0        3.23        3.02      0.49 o 
   0   5   0       15.59       20.30      1.70 o 
   1   5   0        0.79       -0.25      0.40 o 
   2   5   0        5.08        7.07      1.41 o 
   3   5   0       11.91       13.62      2.04 o 
   4   5   0        2.36        3.82      1.53 o 
  -7   6   0        1.00        1.04      0.83 o 
  -6   6   0        0.84        1.57      0.68 o 
  -5   6   0       30.65       26.99      1.69 o 
  -4   6   0        2.39        2.33      0.65 o 
  -3   6   0       51.62       45.00      4.35 o 
  -2   6   0       22.64       21.06      1.22 o 
  -1   6   0       13.83       10.40      1.50 o 
   0   6   0       28.43       25.55      2.18 o 
   1   6   0        2.27        3.51      1.13 o 
   2   6   0        0.89        2.46      1.07 o 
   3   6   0        0.79        0.03      0.93 o 
  -6   7   0        0.05        0.43      0.66 o 
  -5   7   0        0.09        0.16      0.52 o 
  -4   7   0        0.47        0.40      0.51 o 
  -3   7   0       37.36       32.00      1.69 o 
  -2   7   0       14.53       14.16      1.92 o 
  -1   7   0        0.17        0.57      0.73 o 
   0   7   0        1.67        0.42      0.76 o 
   1   7   0        7.03        9.81      1.89 o 
   2   7   0        0.30       -0.20      0.99 o 
  -6   8   0        0.65        0.63      0.84 o 
  -5   8   0        0.27       -0.14      0.59 o 
  -4   8   0       11.58       11.72      1.40 o 
  -3   8   0        2.07        2.35      1.13 o 
  -2   8   0        1.15        2.32      1.16 o 
  -1   8   0        7.68        7.26      1.75 o 
   0   8   0        1.27        0.62      1.05 o 
   1   8   0        1.79        3.45      1.64 o 
  -4   9   0        0.82        0.79      1.22 o 
  -3   9   0        0.02       -0.93      0.79 o 
  -2   9   0        0.03       -0.34      1.07 o 
  -1   9   0        1.96        1.64      1.39 o 
   1  -9   1        1.20        2.40      1.50 o 
   2  -9   1        0.00       -0.06      1.02 o 
   3  -9   1        0.03        0.06      1.10 o 
   4  -9   1        0.19        0.59      1.19 o 
  -1  -8   1        1.33        0.68      1.13 o 
   0  -8   1        0.02       -0.40      0.79 o 
   1  -8   1        0.26        0.48      0.88 o 
   2  -8   1       22.83       22.67      2.37 o 
   3  -8   1        0.24        1.10      0.96 o 
   4  -8   1        0.07       -0.08      0.93 o 
   5  -8   1        0.45        0.41      0.60 o 
   6  -8   1        1.79        1.34      0.81 o 
  -2  -7   1        1.31        1.84      1.22 o 
  -1  -7   1        0.16        1.10      0.88 o 
   0  -7   1        2.99        3.59      1.22 o 
   1  -7   1       37.19       39.91      2.85 o 
   2  -7   1        0.20       -0.06      0.57 o 
   3  -7   1        4.81        5.76      0.95 o 
   4  -7   1       12.90       10.85      1.23 o 
   5  -7   1        4.76        6.35      1.07 o 
   6  -7   1        8.20        6.25      1.53 o 
  -3  -6   1        0.60        0.73      0.96 o 
  -2  -6   1        3.05        2.49      1.07 o 
  -1  -6   1        2.80        4.10      1.24 o 
   0  -6   1       38.67       44.24      2.80 o 
   1  -6   1      153.80      136.47      4.61 o 
   2  -6   1       76.11       77.69      2.21 o 
   3  -6   1       30.25       24.28      1.53 o 
   4  -6   1        4.52        4.24      0.80 o 
   5  -6   1       18.99       21.54      1.77 o 
   6  -6   1        0.02        0.37      0.54 o 
   7  -6   1        0.02        0.19      0.66 o 
  -4  -5   1        3.06        7.63      1.87 o 
  -3  -5   1       14.52       13.23      1.98 o 
  -2  -5   1       27.37       28.21      2.29 o 
  -1  -5   1        0.27        0.00      0.48 o 
   0  -5   1       12.46       18.74      1.67 o 
   1  -5   1        0.33        0.20      0.24 o 
   2  -5   1       11.53       12.45      1.00 o 
   3  -5   1        0.20        0.26      0.61 o 
   4  -5   1       57.78       47.67      6.18 o 
   5  -5   1       20.71       19.35      1.81 o 
   6  -5   1        0.12        0.70      0.56 o 
   7  -5   1        0.05        0.63      0.62 o 
  -5  -4   1        1.68        1.75      1.19 o 
  -4  -4   1        3.34        3.08      1.16 o 
  -3  -4   1       46.18       45.28      2.91 o 
  -2  -4   1       18.01       18.60      1.72 o 
  -1  -4   1        0.66        0.41      0.29 o 
   0  -4   1       12.03       13.44      0.90 o 
   1  -4   1       52.39       58.47      3.11 o 
   2  -4   1      205.62      208.88     13.30 o 
   3  -4   1        0.38        0.16      0.24 o 
   4  -4   1       12.16        9.58      1.71 o 
   5  -4   1       30.01       23.51      2.49 o 
   6  -4   1        0.03       -0.40      0.43 o 
   7  -4   1        0.72        0.28      0.55 o 
  -5  -3   1        0.32        0.08      0.76 o 
  -4  -3   1      132.84      131.33      4.97 o 
  -3  -3   1       39.71       38.25      2.57 o 
  -2  -3   1       34.24       37.71      1.50 o 
  -1  -3   1        0.40        0.00      0.12 o 
   0  -3   1      159.84      154.25      1.58 o 
   1  -3   1      128.57      137.03      8.30 o 
   2  -3   1      300.79      317.35     20.32 o 
   3  -3   1        2.09        0.71      0.35 o 
   4  -3   1        0.00        0.20      0.24 o 
   5  -3   1       14.42       15.43      0.98 o 
   6  -3   1       19.16       22.01      1.26 o 
   7  -3   1        0.02       -0.15      0.45 o 
  -6  -2   1        2.68        5.57      1.67 o 
  -5  -2   1        1.21        0.73      0.73 o 
  -4  -2   1      119.04      100.91      4.07 o 
  -3  -2   1       85.92       73.83      3.51 o 
  -2  -2   1        0.84        2.02      0.27 o 
  -1  -2   1        1.04        0.47      0.16 o 
   0  -2   1       67.50       64.23      1.70 o 
   1  -2   1     2045.85     2254.13     74.36 o 
   2  -2   1      137.79      128.17      6.87 o 
   3  -2   1        0.19        0.05      0.15 o 
   4  -2   1      118.77      106.25      2.05 o 
   5  -2   1       26.32       22.84      1.12 o 
   6  -2   1       31.80       29.23      1.48 o 
   7  -2   1        0.25        0.33      0.50 o 
  -6  -1   1        0.15       -0.20      0.73 o 
  -5  -1   1       37.89       33.83      1.66 o 
  -4  -1   1       25.87       22.78      1.60 o 
  -3  -1   1      105.00      108.84      4.67 o 
  -2  -1   1      144.55      136.92      5.69 o 
  -1  -1   1      201.08      182.88      4.39 o 
   0  -1   1      107.36      122.18      2.12 o 
   1  -1   1      423.52      446.86     11.87 o 
   2  -1   1       29.07       23.01      0.82 o 
   3  -1   1      239.61      228.13      6.06 o 
   4  -1   1      150.38      152.95      2.99 o 
   5  -1   1       32.41       35.55      1.82 o 
   6  -1   1       13.78       13.56      1.92 o 
   7  -1   1        0.02       -0.22      0.62 o 
  -7   0   1        1.13        0.99      1.10 o 
  -6   0   1        1.56        0.97      0.58 o 
  -5   0   1      114.88       99.53      5.47 o 
  -4   0   1       10.92        8.92      1.34 o 
  -3   0   1      603.52      666.93     26.55 o 
  -2   0   1      352.65      406.91     16.49 o 
   1   0   1     2145.15     2073.44     81.85 o 
   2   0   1      280.71      247.19      4.08 o 
   3   0   1       36.71       45.33      1.41 o 
   4   0   1        4.24        2.70      0.52 o 
   5   0   1       64.38       58.48      2.18 o 
   6   0   1        1.25        1.00      0.60 o 
   7   0   1        1.49        1.78      1.33 o 
  -7   1   1        0.01       -0.27      0.53 o 
  -6   1   1        1.68        1.58      0.62 o 
  -5   1   1        1.82        3.41      0.68 o 
  -4   1   1        5.12        3.92      0.89 o 
  -3   1   1        0.17        0.27      0.20 o 
  -2   1   1      772.01      756.42      4.67 o 
  -1   1   1     1513.89     1638.58     84.90 o 
   0   1   1       53.27       46.05      1.07 o 
   1   1   1       29.07       28.59      8.85 o 
   2   1   1        1.99        2.98      1.36 o 
   3   1   1      274.08      294.48      5.57 o 
   4   1   1      202.43       72.04     97.12 o 
   5   1   1       38.88       14.48     17.19 o 
   6   1   1        0.74        1.22      1.05 o 
  -7   2   1        1.04        1.10      0.57 o 
  -6   2   1        3.01        3.85      0.67 o 
  -5   2   1        1.01        0.53      0.34 o 
  -4   2   1       20.87       18.32      0.87 o 
  -3   2   1       21.12       19.94      0.79 o 
  -2   2   1       36.15       48.88      3.28 o 
  -1   2   1      368.83      405.80     23.52 o 
   0   2   1      343.43      395.71      7.62 o 
   1   2   1       15.72       24.83      0.81 o 
   2   2   1      316.72      295.01      6.50 o 
   3   2   1        0.01        0.61      0.31 o 
   4   2   1       13.16       15.58      1.07 o 
   5   2   1        0.75        0.34      0.71 o 
   6   2   1        0.12        0.00      0.99 o 
  -7   3   1        5.06        6.33      0.97 o 
  -6   3   1        0.78        1.20      0.45 o 
  -5   3   1       25.24       18.41      1.48 o 
  -4   3   1      332.76      308.45     30.81 o 
  -3   3   1       79.80       82.41      5.38 o 
  -2   3   1      226.33      192.61     12.75 o 
  -1   3   1       35.27       35.36      2.47 o 
   0   3   1       42.12       50.52      1.23 o 
   1   3   1      369.89      457.38      7.22 o 
   2   3   1       33.82       33.42      1.21 o 
   3   3   1       60.72       59.59      3.02 o 
   4   3   1        8.66       10.63      1.70 o 
   5   3   1        0.44       -0.93      0.62 o 
  -7   4   1        8.59       10.29      1.43 o 
  -6   4   1        5.03        5.83      1.00 o 
  -5   4   1        7.06        6.44      0.96 o 
  -4   4   1       19.76       23.84      1.32 o 
  -3   4   1       47.63       53.22      2.61 o 
  -2   4   1        0.17        1.98      1.99 o 
  -1   4   1       12.20       20.10      1.41 o 
   0   4   1      659.10      701.60     13.04 o 
   1   4   1       72.29       86.96      1.91 o 
   2   4   1       13.46       11.70      1.41 o 
   3   4   1        5.59        3.76      1.13 o 
   4   4   1        1.32        1.22      0.88 o 
   5   4   1        0.02        0.11      0.88 o 
  -7   5   1        0.49        0.73      0.72 o 
  -6   5   1        0.05        0.02      0.46 o 
  -5   5   1       18.68       13.67      2.04 o 
  -4   5   1        0.50        0.28      0.36 o 
  -3   5   1        7.14        6.16      0.77 o 
  -2   5   1        0.74        1.47      0.42 o 
  -1   5   1        4.08        3.68      0.54 o 
   0   5   1      111.02      125.32      3.00 o 
   1   5   1        1.90        3.76      1.02 o 
   2   5   1        2.16        2.06      0.88 o 
   3   5   1        5.64        7.46      1.64 o 
   4   5   1        2.34        1.87      1.27 o 
  -7   6   1        0.10        0.06      0.71 o 
  -6   6   1        0.09       -0.20      0.58 o 
  -5   6   1        0.04       -0.10      0.41 o 
  -4   6   1        6.14        5.09      0.88 o 
  -3   6   1       23.82       19.02      1.58 o 
  -2   6   1        6.03        3.34      0.66 o 
  -1   6   1        0.80        1.20      0.42 o 
   0   6   1       21.79       22.87      2.06 o 
   1   6   1        0.15       -0.23      0.57 o 
   2   6   1        2.32        2.77      1.13 o 
   3   6   1        0.80        1.39      1.16 o 
  -6   7   1        0.65        1.15      0.78 o 
  -5   7   1        0.93        0.67      0.64 o 
  -4   7   1        6.48        7.23      1.08 o 
  -3   7   1       15.96       17.29      1.88 o 
  -2   7   1       15.09       12.95      1.84 o 
  -1   7   1       14.95       15.72      1.87 o 
   0   7   1        0.28        0.37      0.71 o 
   1   7   1        0.23        0.14      0.79 o 
   2   7   1        2.86        2.88      1.36 o 
  -5   8   1        1.26        1.67      0.84 o 
  -4   8   1        6.35        6.57      1.15 o 
  -3   8   1        0.30        0.93      0.90 o 
  -2   8   1        1.64        1.64      1.02 o 
  -1   8   1        0.38        0.08      0.90 o 
   0   8   1        1.08        1.36      1.13 o 
   1   8   1        1.02        0.06      1.10 o 
  -4   9   1        0.01        0.42      1.16 o 
  -3   9   1        0.15        1.41      1.30 o 
  -2   9   1        1.02        1.89      1.36 o 
   1  -9   2        0.06        0.59      0.93 o 
   2  -9   2        0.14        0.08      0.79 o 
   3  -9   2        0.14        1.39      0.99 o 
   4  -9   2        2.77        2.15      1.19 o 
  -1  -8   2        0.49        0.90      1.10 o 
   0  -8   2        0.20       -0.59      0.73 o 
   1  -8   2        1.57        2.57      1.19 o 
   2  -8   2        8.87        8.28      1.72 o 
   3  -8   2        2.68        3.36      1.36 o 
   4  -8   2       10.56       13.34      2.18 o 
   5  -8   2        0.94        1.23      0.71 o 
   6  -8   2        1.31        0.73      0.68 o 
  -2  -7   2        1.98        3.62      1.39 o 
  -1  -7   2        3.48        4.89      1.47 o 
   0  -7   2        0.47        0.28      0.73 o 
   1  -7   2       33.52       34.46      2.66 o 
   2  -7   2        0.80        0.90      0.79 o 
   3  -7   2        0.76        1.03      0.54 o 
   4  -7   2        4.61        4.50      0.89 o 
   5  -7   2        6.60        7.45      1.13 o 
   6  -7   2        3.68        4.61      1.05 o 
  -3  -6   2        0.31        0.17      0.82 o 
  -2  -6   2        4.79        4.97      1.47 o 
  -1  -6   2        0.10       -0.23      0.59 o 
   0  -6   2        2.88        2.40      0.93 o 
   1  -6   2        0.81        2.52      0.93 o 
   2  -6   2       20.27       16.64      1.48 o 
   3  -6   2       16.64       13.91      1.05 o 
   4  -6   2        9.81        8.26      1.04 o 
   5  -6   2        2.37        2.89      0.76 o 
   6  -6   2        0.52        0.92      0.64 o 
   7  -6   2        0.01        0.50      0.66 o 
  -4  -5   2        0.44       -0.14      0.85 o 
  -3  -5   2        3.55        5.14      1.44 o 
  -2  -5   2       11.89        9.49      1.07 o 
  -1  -5   2       30.13       34.69      1.88 o 
   0  -5   2        5.35        3.43      0.68 o 
   1  -5   2        3.90        4.11      0.50 o 
   2  -5   2      132.77      148.74      8.15 o 
   3  -5   2       43.85       48.92      1.75 o 
   4  -5   2        0.46        0.01      0.34 o 
   5  -5   2       48.08       46.33      4.31 o 
   6  -5   2        1.26        1.41      0.67 o 
   7  -5   2        0.19        0.21      0.64 o 
  -5  -4   2        2.08        1.47      1.02 o 
  -4  -4   2        6.69        6.67      1.55 o 
  -3  -4   2       11.65       14.94      1.84 o 
  -2  -4   2        2.81        2.31      0.79 o 
  -1  -4   2      142.91      152.23      5.26 o 
   0  -4   2      153.92      162.53      1.75 o 
   1  -4   2       26.04       21.17      1.01 o 
   2  -4   2     1421.35     1376.13     93.02 o 
   3  -4   2       45.76       44.66      3.89 o 
   4  -4   2        9.70        8.16      0.89 o 
   5  -4   2       19.71       20.35      2.35 o 
   6  -4   2        9.96        9.71      1.26 o 
   7  -4   2        5.96        7.48      1.26 o 
  -5  -3   2        0.07        0.23      0.85 o 
  -4  -3   2        0.40       -0.28      0.62 o 
  -3  -3   2      118.38      111.86     10.64 o 
  -2  -3   2       80.21       72.75      4.71 o 
  -1  -3   2       41.03       50.63      1.72 o 
   0  -3   2      140.21      174.01      2.76 o 
   1  -3   2     1410.68     1485.88     42.84 o 
   2  -3   2      143.82      148.12      4.28 o 
   3  -3   2      225.33      246.54      8.89 o 
   4  -3   2        2.59        2.49      0.55 o 
   5  -3   2       26.22       25.88      1.21 o 
   6  -3   2       28.33       29.31      1.45 o 
   7  -3   2        1.93        2.52      0.68 o 
  -6  -2   2        0.47        0.68      0.96 o 
  -5  -2   2        7.11        8.20      1.67 o 
  -4  -2   2       15.02       19.53      1.95 o 
  -3  -2   2       14.48       13.02      1.58 o 
  -2  -2   2       36.11       37.04      1.46 o 
  -1  -2   2      307.03      302.78      3.09 o 
   0  -2   2     1820.73     1927.55     51.16 o 
   1  -2   2    11521.22    10254.23    442.89 o 
   2  -2   2       48.74       44.04      1.70 o 
   3  -2   2        1.53        0.89      0.23 o 
   4  -2   2       18.95       16.85      0.84 o 
   5  -2   2       47.03       40.73      1.51 o 
   6  -2   2        4.23        6.64      0.87 o 
   7  -2   2        0.02        0.11      0.44 o 
  -6  -1   2        0.53        0.14      0.82 o 
  -5  -1   2        0.01       -0.45      0.57 o 
  -4  -1   2        5.40        5.08      0.67 o 
  -3  -1   2       10.32        9.76      0.65 o 
  -2  -1   2      326.61      291.10     10.02 o 
  -1  -1   2      182.01      202.55      4.13 o 
   0  -1   2        2.38        1.16      0.49 o 
   1  -1   2     2723.88     2754.74     41.75 o 
   2  -1   2        7.65       11.82      0.42 o 
   3  -1   2        2.91        5.79      0.60 o 
   4  -1   2        2.17        0.89      0.34 o 
   5  -1   2      102.44       98.64      3.93 o 
   6  -1   2       13.63       14.95      1.39 o 
   7  -1   2        0.00       -0.21      0.60 o 
  -7   0   2        0.46        1.61      1.24 o 
  -6   0   2        0.01       -0.16      0.44 o 
  -5   0   2        7.44        4.81      2.13 o 
  -4   0   2        1.39        1.85      1.02 o 
  -3   0   2      100.67      133.78      4.34 o 
   0   0   2     1102.98     1160.59      6.67 o 
   1   0   2      121.73      103.99      2.81 o 
   2   0   2        0.08        0.19      0.15 o 
   3   0   2      154.83      165.88      2.75 o 
   4   0   2        0.08        0.01      0.23 o 
   5   0   2       28.00       33.24      1.79 o 
   6   0   2        3.14        1.69      0.68 o 
   7   0   2        0.05        0.03      0.99 o 
  -7   1   2        0.68        0.96      0.66 o 
  -6   1   2        0.09        0.22      0.45 o 
  -5   1   2        0.49        0.35      0.39 o 
  -4   1   2       31.92       33.09      1.39 o 
  -3   1   2      416.72      370.58      7.29 o 
  -2   1   2        5.28        3.42      0.58 o 
  -1   1   2        0.46        0.85      0.18 o 
   0   1   2     2984.58     3117.15     17.53 o 
   1   1   2     1002.33     1132.26     19.84 o 
   2   1   2       78.39       77.20      1.65 o 
   3   1   2        0.10        0.26      0.22 o 
   4   1   2       45.64       39.20      1.62 o 
   5   1   2        4.89        4.81      0.83 o 
   6   1   2        1.21        3.28      1.30 o 
  -7   2   2        0.11        0.08      0.47 o 
  -6   2   2        8.79        7.86      0.89 o 
  -5   2   2       37.17       40.86      1.46 o 
  -4   2   2      153.14      174.50      4.73 o 
  -3   2   2      307.39      315.71      6.95 o 
  -2   2   2       10.56       14.76      0.71 o 
  -1   2   2      410.69      465.91     24.54 o 
   0   2   2        0.37        0.90      0.24 o 
   1   2   2      289.79      265.99     14.92 o 
   2   2   2        1.88        5.36      0.55 o 
   3   2   2       58.98       60.08      4.57 o 
   4   2   2        4.21        4.42      0.72 o 
   5   2   2        1.05        1.33      0.93 o 
   6   2   2        0.63       -0.25      0.90 o 
  -7   3   2        1.59        2.41      0.70 o 
  -6   3   2        0.15        0.30      0.35 o 
  -5   3   2        0.00        0.09      0.38 o 
  -4   3   2      145.13      118.33     12.73 o 
  -3   3   2       85.67       67.87      2.91 o 
  -2   3   2       34.65       25.94      3.17 o 
  -1   3   2      144.55      151.34      3.17 o 
   0   3   2        3.00        4.04      0.45 o 
   1   3   2      104.86      100.53      3.73 o 
   2   3   2       18.38       19.90      1.00 o 
   3   3   2       13.46       15.77      2.12 o 
   4   3   2        1.54        2.54      1.07 o 
   5   3   2        0.00        0.28      0.90 o 
  -7   4   2        0.66        0.87      0.74 o 
  -6   4   2        7.28        7.11      1.09 o 
  -5   4   2       57.60       70.53      2.52 o 
  -4   4   2        5.04        4.13      0.76 o 
  -3   4   2        4.04        4.02      0.61 o 
  -2   4   2      456.47      487.56     34.61 o 
  -1   4   2        2.32        0.67      0.85 o 
   0   4   2       41.85       34.84      1.34 o 
   1   4   2      115.31      103.10      2.21 o 
   2   4   2        0.17        0.31      0.45 o 
   3   4   2       28.45       30.08      2.40 o 
   4   4   2        3.07        5.88      1.55 o 
   5   4   2        1.42       -0.62      0.96 o 
  -7   5   2        1.07        1.26      0.79 o 
  -6   5   2        0.74        1.13      0.63 o 
  -5   5   2        1.15        1.33      0.58 o 
  -4   5   2        0.02        0.00      0.32 o 
  -3   5   2       16.53       16.46      1.40 o 
  -2   5   2        1.48        2.24      0.48 o 
  -1   5   2        4.82        4.63      0.62 o 
   0   5   2       13.97       13.73      0.91 o 
   1   5   2        2.32        1.44      0.71 o 
   2   5   2       15.44       15.15      1.78 o 
   3   5   2        0.00        0.42      0.79 o 
   4   5   2        2.02        2.77      1.41 o 
  -7   6   2        0.00        0.09      0.76 o 
  -6   6   2        1.65        1.85      0.78 o 
  -5   6   2        0.05       -0.08      0.45 o 
  -4   6   2       23.18       26.43      1.58 o 
  -3   6   2        1.33        1.76      0.56 o 
  -2   6   2       18.45        6.37      6.83 o 
  -1   6   2        0.12        0.74      0.38 o 
   0   6   2        0.21        0.23      0.59 o 
   1   6   2        0.46       -0.08      0.59 o 
   2   6   2        7.58        8.20      1.75 o 
   3   6   2        0.04        1.81      1.24 o 
  -6   7   2        6.52        7.32      1.33 o 
  -5   7   2        3.29        3.00      0.85 o 
  -4   7   2        0.33        0.20      0.52 o 
  -3   7   2        2.26        1.56      0.60 o 
  -2   7   2       12.63       15.43      1.81 o 
  -1   7   2       22.71       28.07      2.43 o 
   0   7   2        0.21       -0.31      0.62 o 
   1   7   2        1.64        1.10      0.99 o 
   2   7   2        3.54        4.07      1.64 o 
  -5   8   2        0.08        0.11      0.64 o 
  -4   8   2        0.01        0.50      0.58 o 
  -3   8   2       11.29        9.81      1.89 o 
  -2   8   2        0.47        0.59      0.93 o 
  -1   8   2        1.59        1.30      1.10 o 
   0   8   2        0.51        0.54      1.07 o 
  -3   9   2        0.95        1.13      1.22 o 
  -2   9   2        0.07        0.25      1.22 o 
   1  -9   3        0.12       -0.42      0.79 o 
   2  -9   3        2.10        1.55      1.02 o 
   3  -9   3        0.46        0.79      0.85 o 
   4  -9   3        0.57        1.39      1.07 o 
  -1  -8   3        6.36        7.15      1.78 o 
   0  -8   3        0.51        0.17      0.93 o 
   1  -8   3        6.69        6.76      1.72 o 
   2  -8   3        2.51        2.54      1.10 o 
   3  -8   3        0.02        0.59      0.85 o 
   4  -8   3        1.05        0.88      1.07 o 
   5  -8   3        0.37        0.56      0.60 o 
  -2  -7   3        7.60        8.34      1.87 o 
  -1  -7   3        9.13        7.60      1.72 o 
   0  -7   3        0.15        0.54      0.82 o 
   1  -7   3        0.36        0.62      0.79 o 
   2  -7   3       17.16       15.69      1.87 o 
   3  -7   3        0.00        0.54      0.73 o 
   4  -7   3        2.34        2.49      0.74 o 
   5  -7   3        0.17        0.31      0.56 o 
   6  -7   3       13.48       10.33      1.43 o 
  -3  -6   3        0.77        0.59      0.90 o 
  -2  -6   3       35.07       34.29      2.85 o 
  -1  -6   3        0.21        0.85      0.51 o 
   0  -6   3        0.06        0.01      0.39 o 
   1  -6   3        0.63        0.25      0.54 o 
   2  -6   3        0.06        0.29      0.32 o 
   3  -6   3       50.03       48.89      1.90 o 
   4  -6   3       10.79        9.40      1.09 o 
   5  -6   3        2.01        2.21      0.73 o 
   6  -6   3        7.18        5.10      1.02 o 
   7  -6   3        0.29        0.27      0.67 o 
  -4  -5   3        0.44        1.02      0.82 o 
  -3  -5   3       37.94       38.68      1.96 o 
  -2  -5   3       83.70       83.67      2.64 o 
  -1  -5   3       43.60       40.33      1.75 o 
   0  -5   3        0.11        0.82      0.58 o 
   1  -5   3        8.76        6.30      0.51 o 
   2  -5   3        8.39        8.85      1.06 o 
   3  -5   3       13.31       14.00      1.13 o 
   4  -5   3        1.08        0.98      0.44 o 
   5  -5   3        4.82        4.68      0.87 o 
   6  -5   3        0.05       -0.06      0.46 o 
   7  -5   3        0.82        1.76      0.81 o 
  -5  -4   3        2.68        3.84      1.39 o 
  -4  -4   3        0.58        2.06      1.07 o 
  -3  -4   3      256.04      253.85     18.30 o 
  -2  -4   3        1.47        1.12      0.44 o 
  -1  -4   3       23.45       17.48      2.37 o 
   0  -4   3      169.49      148.31      2.18 o 
   1  -4   3      317.72      339.90     10.51 o 
   2  -4   3      645.60      679.56     21.04 o 
   3  -4   3       83.76       93.33      6.85 o 
   4  -4   3        0.00        0.23      0.32 o 
   5  -4   3        1.83        1.67      0.57 o 
   6  -4   3        0.19        0.49      0.52 o 
   7  -4   3        9.52       12.67      2.04 o 
  -5  -3   3        0.40        0.65      0.96 o 
  -4  -3   3       30.28       31.43      2.54 o 
  -3  -3   3       24.29       28.64      1.78 o 
  -2  -3   3      160.43      160.52     11.12 o 
  -1  -3   3      443.59      457.87     11.98 o 
   0  -3   3       21.62       15.93      0.65 o 
   1  -3   3      161.33      165.00      6.25 o 
   2  -3   3      539.07      470.38    103.52 o 
   3  -3   3        3.50        3.64      0.54 o 
   4  -3   3       23.87       24.37      3.82 o 
   5  -3   3       38.99       41.82      1.52 o 
   6  -3   3        7.65       10.13      1.02 o 
   7  -3   3        4.89        4.71      0.87 o 
  -6  -2   3        1.88        3.11      1.36 o 
  -5  -2   3        5.07        3.76      1.19 o 
  -4  -2   3      125.75      111.71      4.30 o 
  -3  -2   3       51.89       59.75      1.28 o 
  -2  -2   3       25.92       23.77      0.99 o 
  -1  -2   3       71.93       76.45      1.60 o 
   0  -2   3      600.72      628.52      3.02 o 
   1  -2   3      153.81      155.43     22.53 o 
   2  -2   3       89.54      100.29      1.47 o 
   3  -2   3       83.54       63.87      1.40 o 
   4  -2   3        0.01        0.29      0.22 o 
   5  -2   3        0.19        0.87      0.36 o 
   6  -2   3       26.41       27.23      1.40 o 
   7  -2   3        0.45        1.38      0.58 o 
  -6  -1   3        0.10        0.03      0.73 o 
  -5  -1   3        2.41        1.67      0.85 o 
  -4  -1   3       10.10       12.61      0.90 o 
  -3  -1   3       79.73       77.60      3.51 o 
  -2  -1   3      166.63      188.16      4.05 o 
  -1  -1   3     1192.23     1030.54    149.75 o 
   0  -1   3       21.03       12.72      0.36 o 
   1  -1   3     3442.13     3275.46    135.73 o 
   2  -1   3      210.03      205.95      7.65 o 
   3  -1   3      150.55      148.25      2.59 o 
   4  -1   3        2.89        3.86      0.63 o 
   5  -1   3       52.70       54.53      2.81 o 
   6  -1   3        2.32        1.71      0.67 o 
   7  -1   3        0.09        0.09      0.66 o 
  -7   0   3        0.15       -0.08      0.76 o 
  -6   0   3        0.02        0.65      0.88 o 
  -5   0   3        4.08        1.78      3.65 o 
  -4   0   3        0.11        0.61      0.31 o 
  -3   0   3        7.13        3.96      5.68 o 
  -2   0   3       15.40        2.48      3.38 o 
  -1   0   3      574.09      571.77      4.41 o 
   0   0   3       19.28       18.20      0.82 o 
   1   0   3      452.38      492.56     16.03 o 
   2   0   3      569.12      628.35     10.67 o 
   3   0   3       45.38       40.36      1.39 o 
   4   0   3       15.96       19.10      1.15 o 
   5   0   3        2.96        5.27      0.87 o 
   6   0   3        0.00        0.25      0.50 o 
   7   0   3        0.07        0.27      0.70 o 
  -7   1   3        0.03        0.21      0.60 o 
  -6   1   3        8.76       10.37      1.20 o 
  -5   1   3        0.38        0.40      0.37 o 
  -4   1   3        0.42        0.01      0.22 o 
  -3   1   3      587.24      582.60      5.01 o 
  -2   1   3       56.61       65.01      2.04 o 
  -1   1   3      366.24      321.79     17.33 o 
   0   1   3     1230.34     1324.37     23.64 o 
   1   1   3      607.31      604.96      3.98 o 
   2   1   3       21.61       33.94      1.15 o 
   3   1   3       36.20       35.39      1.36 o 
   4   1   3        0.62        0.58      0.47 o 
   5   1   3        4.02        5.94      0.92 o 
   6   1   3        0.70        1.55      1.10 o 
  -7   2   3        0.11        0.41      0.51 o 
  -6   2   3        8.88        9.48      0.96 o 
  -5   2   3        6.06        4.85      0.70 o 
  -4   2   3       49.41       48.59      1.41 o 
  -3   2   3       51.84       69.51      2.52 o 
  -2   2   3        0.11        0.18      0.16 o 
  -1   2   3      208.43      188.95      9.36 o 
   0   2   3      265.81      273.33      2.74 o 
   1   2   3      462.63      520.09      5.38 o 
   2   2   3      126.57      150.77      3.76 o 
   3   2   3        3.87        1.24      1.95 o 
   4   2   3        7.75       12.24      1.64 o 
   5   2   3        2.80        4.72      1.33 o 
   6   2   3        0.53        1.70      1.24 o 
  -7   3   3        0.60        0.68      0.55 o 
  -6   3   3        9.05        8.47      0.94 o 
  -5   3   3        3.06        1.68      0.44 o 
  -4   3   3        2.55        1.93      0.69 o 
  -3   3   3       11.21       14.53      0.89 o 
  -2   3   3      156.21      159.53     13.38 o 
  -1   3   3        1.91        3.68      0.45 o 
   0   3   3       14.10       11.29      1.33 o 
   1   3   3      109.56      120.35      2.61 o 
   2   3   3       22.26       13.41      1.12 o 
   3   3   3        4.81        4.54      0.68 o 
   4   3   3        9.43       12.89      1.84 o 
   5   3   3        2.42        2.69      1.24 o 
  -7   4   3        9.28       11.11      1.48 o 
  -6   4   3        1.04        0.76      0.56 o 
  -5   4   3       19.29       19.87      1.38 o 
  -4   4   3       43.39       42.54      1.96 o 
  -3   4   3        9.00       11.11      1.37 o 
  -2   4   3      238.20      212.95     17.06 o 
  -1   4   3       10.23       11.72      0.77 o 
   0   4   3        2.99        1.72      0.39 o 
   1   4   3      105.78      109.97      2.74 o 
   2   4   3       13.08       13.12      0.95 o 
   3   4   3        0.04        0.28      0.65 o 
   4   4   3       12.15       12.95      2.06 o 
   5   4   3        5.70       11.96      2.26 o 
  -7   5   3        2.17        2.11      0.87 o 
  -6   5   3        0.15        0.44      0.56 o 
  -5   5   3        1.94        2.35      0.68 o 
  -4   5   3        4.45        3.43      0.72 o 
  -3   5   3       44.28       51.62      2.61 o 
  -2   5   3        9.82        9.92      0.86 o 
  -1   5   3        2.38        0.88      1.37 o 
   0   5   3        1.93        1.92      0.47 o 
   1   5   3        0.20        0.28      0.51 o 
   2   5   3        2.47        2.46      0.99 o 
   3   5   3        6.69        7.04      1.61 o 
   4   5   3        2.02        0.17      1.05 o 
  -7   6   3        0.00        0.11      0.80 o 
  -6   6   3        1.80        0.90      0.70 o 
  -5   6   3        0.37        0.23      0.49 o 
  -4   6   3        0.09        0.37      0.48 o 
  -3   6   3        0.99        0.48      0.42 o 
  -2   6   3        6.08        5.26      0.82 o 
  -1   6   3       18.22       19.87      1.22 o 
   0   6   3        0.00       -0.48      0.51 o 
   1   6   3        2.24        2.57      1.05 o 
   2   6   3        0.01        0.54      0.88 o 
   3   6   3        0.63       -0.23      0.99 o 
  -6   7   3        0.22        0.19      0.74 o 
  -5   7   3        5.36        6.32      1.13 o 
  -4   7   3        1.51        0.51      0.55 o 
  -3   7   3        5.80        6.73      1.01 o 
  -2   7   3        0.18       -0.01      0.39 o 
  -1   7   3       33.93       37.62      2.83 o 
   0   7   3        3.47        4.92      1.41 o 
   1   7   3        0.19        0.82      0.93 o 
   2   7   3        0.03        0.03      1.02 o 
  -5   8   3        0.05        0.37      0.75 o 
  -4   8   3        1.24        2.26      1.22 o 
  -3   8   3        0.33       -0.08      0.82 o 
  -2   8   3       15.57       13.77      2.18 o 
  -1   8   3        5.27        5.54      1.64 o 
   0   8   3        0.32        1.22      1.13 o 
   1  -9   4        4.04        5.74      1.61 o 
   2  -9   4        1.56        1.19      1.05 o 
   3  -9   4        0.60        1.41      0.93 o 
   4  -9   4        0.40        0.96      0.99 o 
  -1  -8   4        0.05        0.93      0.88 o 
   0  -8   4        0.08        0.11      0.90 o 
   1  -8   4        0.04        0.37      0.85 o 
   2  -8   4        1.65        2.32      1.13 o 
   3  -8   4        0.20        0.51      0.90 o 
   4  -8   4        1.37        1.84      1.16 o 
   5  -8   4        0.32        0.25      0.62 o 
  -2  -7   4        0.58       -0.17      0.76 o 
  -1  -7   4        1.60        2.46      1.16 o 
   0  -7   4        0.79        1.92      1.02 o 
   1  -7   4        0.23        0.40      0.68 o 
   2  -7   4       26.07       26.60      2.37 o 
   3  -7   4      106.29      106.87      4.58 o 
   4  -7   4        0.13        0.39      0.54 o 
   5  -7   4        1.92        2.85      0.86 o 
   6  -7   4        0.16        0.69      0.72 o 
  -3  -6   4        0.08       -0.20      0.85 o 
  -2  -6   4        3.20        2.16      0.74 o 
  -1  -6   4        9.07       10.16      1.17 o 
   0  -6   4        1.53        2.72      0.66 o 
   1  -6   4       42.09       39.87      1.82 o 
   2  -6   4       15.12       12.46      1.18 o 
   3  -6   4      192.62      178.09      9.36 o 
   4  -6   4        0.02        0.13      0.37 o 
   5  -6   4        4.72        5.06      0.96 o 
   6  -6   4        0.27        0.72      0.65 o 
   7  -6   4        2.98        3.18      1.00 o 
  -4  -5   4        0.15        0.51      0.85 o 
  -3  -5   4        0.05        0.46      0.57 o 
  -2  -5   4        0.24        0.48      0.44 o 
  -1  -5   4        1.40        1.26      0.49 o 
   0  -5   4        7.09        9.09      0.93 o 
   1  -5   4       23.91       24.92      0.89 o 
   2  -5   4      234.78      249.20     10.23 o 
   3  -5   4        3.21        3.46      0.62 o 
   4  -5   4        1.07        1.27      0.64 o 
   5  -5   4        0.36        0.55      0.47 o 
   6  -5   4        1.10        0.36      0.56 o 
   7  -5   4        7.79        8.80      1.40 o 
  -5  -4   4        0.00        1.02      0.90 o 
  -4  -4   4        0.74        0.23      0.82 o 
  -3  -4   4       30.77       27.38      3.26 o 
  -2  -4   4       28.04       22.07      1.29 o 
  -1  -4   4       27.28       23.26      2.56 o 
   0  -4   4        6.24        7.22      0.75 o 
   1  -4   4       61.49       51.12      1.16 o 
   2  -4   4     1093.86     1170.47     25.58 o 
   3  -4   4        0.94        0.92      0.26 o 
   4  -4   4        1.78        1.57      0.48 o 
   5  -4   4        0.28        0.48      0.42 o 
   6  -4   4        0.25       -0.17      0.48 o 
   7  -4   4        9.23       11.06      1.49 o 
  -5  -3   4        0.52        0.20      0.90 o 
  -4  -3   4        7.58        6.50      1.44 o 
  -3  -3   4        0.67        0.87      0.41 o 
  -2  -3   4        0.79        0.30      0.25 o 
  -1  -3   4       48.77       55.65      1.62 o 
   0  -3   4      475.95      531.73      4.62 o 
   1  -3   4      126.36      126.69      4.82 o 
   2  -3   4      351.58      352.30     17.93 o 
   3  -3   4        3.73        2.66      0.37 o 
   4  -3   4        0.14        0.70      0.39 o 
   5  -3   4        3.32        2.40      0.49 o 
   6  -3   4       50.85       51.41      1.91 o 
   7  -3   4        5.99        7.25      1.02 o 
  -6  -2   4        0.08       -0.17      0.79 o 
  -5  -2   4        0.02       -0.06      0.73 o 
  -4  -2   4        1.47        2.40      0.96 o 
  -3  -2   4        8.31        7.59      0.72 o 
  -2  -2   4        0.37        0.10      0.14 o 
  -1  -2   4       29.15       38.33      0.70 o 
   0  -2   4       31.10       32.84      2.90 o 
   1  -2   4      185.16      212.90      5.21 o 
   2  -2   4      114.80      124.00      2.74 o 
   3  -2   4        5.42        6.25      0.38 o 
   4  -2   4       32.17       30.93      1.44 o 
   5  -2   4        0.92        1.24      0.40 o 
   6  -2   4       31.84       37.87      1.64 o 
   7  -2   4        0.14        0.41      0.51 o 
  -6  -1   4        0.78        1.05      0.99 o 
  -5  -1   4        4.89        7.46      1.50 o 
  -4  -1   4        0.02        0.24      0.22 o 
  -3  -1   4        2.25        3.05      0.37 o 
  -2  -1   4     1407.99     1448.16     18.19 o 
  -1  -1   4      139.34      136.30      3.38 o 
   0  -1   4      457.29      498.26      6.20 o 
   1  -1   4       18.21       18.17      0.98 o 
   2  -1   4        6.43       10.82      1.13 o 
   3  -1   4        0.30        0.27      0.13 o 
   4  -1   4        5.35        8.74      0.89 o 
   5  -1   4       12.91       11.27      1.14 o 
   6  -1   4        0.44        0.37      0.50 o 
   7  -1   4        0.07       -0.27      0.61 o 
  -7   0   4        0.25        0.42      0.96 o 
  -6   0   4        1.74        0.34      0.85 o 
  -5   0   4        2.06        1.11      0.62 o 
  -4   0   4       16.65       19.29      2.56 o 
  -3   0   4      287.60      316.87      5.43 o 
  -1   0   4       20.17       25.92      0.86 o 
   0   0   4     1568.94     1840.36     10.01 o 
   1   0   4      467.06      487.79      3.24 o 
   2   0   4      224.33      227.00      2.80 o 
   3   0   4       44.91       31.88      1.28 o 
   4   0   4        1.05        0.68      0.37 o 
   5   0   4       10.76       12.09      2.01 o 
   6   0   4        0.00       -0.25      0.49 o 
  -7   1   4        0.14        0.62      0.93 o 
  -6   1   4        1.94        2.49      0.72 o 
  -5   1   4        0.04       -0.12      0.31 o 
  -4   1   4        0.70        0.51      0.30 o 
  -3   1   4      260.06      256.09      5.75 o 
  -2   1   4      227.65      215.81      2.29 o 
  -1   1   4      201.70      178.85      6.98 o 
   0   1   4      308.09      326.51      9.51 o 
   1   1   4      329.77      328.66      3.03 o 
   2   1   4        9.45       10.63      0.70 o 
   3   1   4        7.37        6.22      0.70 o 
   4   1   4        8.04       10.59      0.97 o 
   5   1   4        0.22        1.41      0.58 o 
   6   1   4        0.01        0.33      0.62 o 
  -7   2   4        0.11        0.93      0.55 o 
  -6   2   4        7.29        8.38      0.92 o 
  -5   2   4        0.76        0.43      0.29 o 
  -4   2   4        0.45        2.71      0.44 o 
  -3   2   4       55.07       41.63      1.34 o 
  -2   2   4       12.71       17.13      1.07 o 
  -1   2   4      315.74      360.52     13.40 o 
   0   2   4        6.91        5.50      0.45 o 
   1   2   4       55.60       68.01      1.65 o 
   2   2   4        0.37        0.04      0.18 o 
   3   2   4        9.98        8.76      0.82 o 
   4   2   4        1.74        1.77      0.54 o 
   5   2   4        2.21        0.54      0.73 o 
   6   2   4        0.00       -0.59      0.99 o 
  -7   3   4        0.02        0.38      0.51 o 
  -6   3   4       15.48       17.25      1.13 o 
  -5   3   4       41.45       43.91      1.58 o 
  -4   3   4       12.27        9.94      0.95 o 
  -3   3   4        2.77        2.80      0.51 o 
  -2   3   4       82.29       87.17      5.06 o 
  -1   3   4       32.56       39.37      1.26 o 
   0   3   4        8.56       10.45      1.00 o 
   1   3   4       83.24       82.91      3.65 o 
   2   3   4        0.15       -0.01      0.19 o 
   3   3   4        0.36        0.45      0.37 o 
   4   3   4       17.31       12.61      1.84 o 
   5   3   4        0.00        0.28      0.85 o 
  -7   4   4        1.32        1.98      0.86 o 
  -6   4   4        1.34        1.43      0.68 o 
  -5   4   4       15.30       14.01      1.33 o 
  -4   4   4       27.63       21.36      1.30 o 
  -3   4   4        0.33        0.74      0.35 o 
  -2   4   4       14.48       14.64      1.30 o 
  -1   4   4       53.73       47.19      2.54 o 
   0   4   4        6.20        4.45      0.59 o 
   1   4   4        5.42        7.68      0.77 o 
   2   4   4        7.94       11.36      0.96 o 
   3   4   4       16.90       13.03      1.78 o 
   4   4   4        1.04        1.22      0.99 o 
  -7   5   4        0.27       -0.12      0.60 o 
  -6   5   4       19.05       24.64      1.98 o 
  -5   5   4        3.85        3.89      0.85 o 
  -4   5   4       16.67       16.29      1.57 o 
  -3   5   4        4.23        3.95      0.72 o 
  -2   5   4       29.81       29.43      1.44 o 
  -1   5   4        0.70        0.06      0.26 o 
   0   5   4        4.08        4.23      0.67 o 
   1   5   4        1.28        1.16      0.95 o 
   2   5   4        7.61        8.00      1.50 o 
   3   5   4       12.13       11.33      1.92 o 
   4   5   4        1.46        3.31      1.44 o 
  -6   6   4        7.23        7.42      1.26 o 
  -5   6   4       20.59       19.35      3.51 o 
  -4   6   4        0.14        0.29      0.45 o 
  -3   6   4        1.57        0.65      0.71 o 
  -2   6   4        0.10        0.12      0.40 o 
  -1   6   4       26.59       28.01      2.20 o 
   0   6   4        4.69        4.10      1.19 o 
   1   6   4        2.37        3.25      1.13 o 
   2   6   4        3.13        2.40      1.13 o 
   3   6   4        0.03       -0.14      0.96 o 
  -6   7   4        6.75        5.49      1.26 o 
  -5   7   4        3.47        4.63      1.04 o 
  -4   7   4       15.19       16.75      1.42 o 
  -3   7   4       11.45       13.12      1.32 o 
  -2   7   4        8.88        9.72      1.14 o 
  -1   7   4        8.05        7.91      1.61 o 
   0   7   4        0.00       -0.20      0.73 o 
   1   7   4        0.67        0.31      0.93 o 
  -5   8   4        0.17        0.12      0.73 o 
  -4   8   4        0.34        0.23      0.62 o 
  -3   8   4        0.00       -0.23      0.56 o 
  -2   8   4       15.29       20.04      2.37 o 
  -1   8   4        0.03        0.08      0.99 o 
   0   8   4        0.55        1.64      1.30 o 
   2  -9   5        2.22        2.43      1.16 o 
   3  -9   5        0.00        0.31      0.90 o 
  -1  -8   5       11.27       10.91      2.18 o 
   0  -8   5        0.17        0.42      0.90 o 
   1  -8   5        0.69        0.93      0.96 o 
   2  -8   5        1.48        1.67      1.10 o 
   3  -8   5        1.61        2.66      1.24 o 
   4  -8   5       33.55       29.45      2.85 o 
   5  -8   5        0.00        0.59      1.02 o 
  -2  -7   5       19.28       20.09      1.78 o 
  -1  -7   5       20.70       21.41      1.67 o 
   0  -7   5       19.75       20.26      1.54 o 
   1  -7   5        1.49        1.24      0.58 o 
   2  -7   5        0.76        0.45      0.79 o 
   3  -7   5       26.99       29.06      2.52 o 
   4  -7   5        1.57        1.14      0.59 o 
   5  -7   5        0.07       -0.13      0.75 o 
   6  -7   5        0.22        0.13      0.65 o 
  -3  -6   5        5.38        5.63      1.12 o 
  -2  -6   5       44.20       41.41      2.15 o 
  -1  -6   5        0.03       -0.18      0.39 o 
   0  -6   5        0.25        0.59      0.47 o 
   1  -6   5       16.36       13.21      1.13 o 
   2  -6   5      129.39      131.74      3.23 o 
   3  -6   5       71.55       63.54      5.46 o 
   4  -6   5        6.77        8.60      1.06 o 
   5  -6   5        3.30        4.32      0.89 o 
   6  -6   5        6.60        7.18      1.25 o 
  -4  -5   5        0.61        1.41      1.10 o 
  -3  -5   5        2.00        2.19      0.74 o 
  -2  -5   5        9.28       10.72      1.16 o 
  -1  -5   5        7.77        5.92      0.87 o 
   0  -5   5       28.44       26.20      1.39 o 
   1  -5   5        1.32        0.97      0.39 o 
   2  -5   5       67.26       68.48      1.61 o 
   3  -5   5      148.43      135.17      4.06 o 
   4  -5   5        3.07        3.85      0.78 o 
   5  -5   5        1.84        1.80      0.68 o 
   6  -5   5        2.07        2.32      0.80 o 
   7  -5   5        0.87        1.49      0.83 o 
  -5  -4   5        0.08       -0.14      0.73 o 
  -4  -4   5        3.54        3.11      1.27 o 
  -3  -4   5        7.48        5.52      0.92 o 
  -2  -4   5        6.99        5.37      1.29 o 
  -1  -4   5       44.80       37.56      3.93 o 
   0  -4   5       11.18       11.08      0.82 o 
   1  -4   5        9.17        7.76      0.50 o 
   2  -4   5        3.51        2.77      0.40 o 
   3  -4   5        5.23        4.63      0.51 o 
   4  -4   5        3.05        3.15      0.66 o 
   5  -4   5        1.30        1.36      0.54 o 
   6  -4   5        2.85        3.89      0.92 o 
   7  -4   5        0.00        0.67      0.65 o 
  -5  -3   5        0.03        0.45      0.90 o 
  -4  -3   5       11.19       11.00      1.72 o 
  -3  -3   5       75.12       79.04      2.33 o 
  -2  -3   5        2.07        2.34      0.83 o 
  -1  -3   5       48.42       49.36      2.59 o 
   0  -3   5        0.61        0.63      0.16 o 
   1  -3   5      258.54      275.42      4.51 o 
   2  -3   5      420.71      405.73      5.82 o 
   3  -3   5      193.93      199.03      5.13 o 
   4  -3   5       10.45       11.36      0.94 o 
   5  -3   5        3.78        4.22      1.23 o 
   6  -3   5        0.15        0.70      0.49 o 
   7  -3   5        0.33        0.35      0.53 o 
  -6  -2   5        0.44        0.85      0.90 o 
  -5  -2   5        0.03       -0.11      0.65 o 
  -4  -2   5        6.68        7.47      0.92 o 
  -3  -2   5        0.14        0.11      0.26 o 
  -2  -2   5        5.26        5.49      0.38 o 
  -1  -2   5      306.93      304.58      8.56 o 
   0  -2   5        0.10        0.35      0.14 o 
   1  -2   5       36.06       41.56      0.90 o 
   2  -2   5       60.89       65.82      1.74 o 
   3  -2   5      145.26      136.57     30.58 o 
   4  -2   5       15.20       13.67      0.79 o 
   5  -2   5        3.67        4.60      0.66 o 
   6  -2   5        0.48        0.77      0.47 o 
   7  -2   5        0.17        0.04      0.45 o 
  -6  -1   5        0.06        0.68      0.96 o 
  -5  -1   5        4.88        3.56      1.13 o 
  -4  -1   5        1.31        1.36      0.33 o 
  -3  -1   5       28.76       32.72      1.18 o 
  -2  -1   5        2.87        4.32      1.60 o 
  -1  -1   5        2.94        1.81      0.22 o 
   0  -1   5       19.78       10.00      0.83 o 
   1  -1   5       77.75       74.28      1.92 o 
   2  -1   5        1.69        2.24      0.25 o 
   3  -1   5        9.52       16.12      0.83 o 
   4  -1   5        3.06        4.72      0.70 o 
   5  -1   5        0.61        0.64      0.46 o 
   6  -1   5        0.13        0.40      0.52 o 
   7  -1   5        0.04        0.13      0.66 o 
  -7   0   5        0.33       -0.96      0.73 o 
  -6   0   5        1.14        1.36      1.05 o 
  -5   0   5       37.23       28.60      1.52 o 
  -4   0   5        0.46        0.93      0.29 o 
  -3   0   5      153.56      119.89     30.32 o 
  -2   0   5      176.39      100.56    115.65 o 
  -1   0   5        0.97        0.23      0.13 o 
   0   0   5     2113.70     2209.10     12.01 o 
   1   0   5       95.39       79.12      3.73 o 
   2   0   5      454.06      476.47      4.19 o 
   3   0   5      111.79      115.92      2.56 o 
   4   0   5       12.43       11.34      0.95 o 
   5   0   5        0.00       -0.07      0.43 o 
   6   0   5        0.81        2.14      0.79 o 
  -7   1   5        0.03        0.51      0.90 o 
  -6   1   5        4.26        3.38      0.84 o 
  -5   1   5        1.75        2.30      0.60 o 
  -4   1   5        0.21        0.16      0.24 o 
  -3   1   5       19.23       29.76      1.19 o 
  -2   1   5       92.04       94.74      1.67 o 
  -1   1   5      301.00      349.71     13.23 o 
   0   1   5       42.07       62.52      2.63 o 
   1   1   5       51.27       56.25      1.30 o 
   2   1   5      181.47      204.31      2.95 o 
   3   1   5        2.84        6.50      0.82 o 
   4   1   5        0.26        0.29      0.37 o 
   5   1   5        0.24        0.15      0.46 o 
   6   1   5        0.88        1.50      0.77 o 
  -7   2   5        0.81        0.30      0.55 o 
  -6   2   5       10.49        8.51      0.95 o 
  -5   2   5        0.00        0.49      0.33 o 
  -4   2   5        0.15        0.01      0.22 o 
  -3   2   5       12.12       15.85      1.14 o 
  -2   2   5       60.51       69.49      4.54 o 
  -1   2   5      527.39      512.86     24.72 o 
   0   2   5      137.27      138.76      2.29 o 
   1   2   5       30.16       38.96      1.25 o 
   2   2   5        2.88        3.41      0.54 o 
   3   2   5        5.55        4.90      0.72 o 
   4   2   5        0.96        0.72      0.49 o 
   5   2   5        0.98        0.76      0.56 o 
  -7   3   5        0.09        0.29      0.50 o 
  -6   3   5        1.21        1.40      0.52 o 
  -5   3   5       40.21       43.26      1.94 o 
  -4   3   5       20.03       19.00      1.19 o 
  -3   3   5        4.52        4.10      0.68 o 
  -2   3   5       72.70      100.11      6.09 o 
  -1   3   5      238.04      279.23      3.43 o 
   0   3   5        0.00        0.11      0.19 o 
   1   3   5       26.51       21.65      1.06 o 
   2   3   5        0.24       -0.01      0.24 o 
   3   3   5        0.32        0.14      0.35 o 
   4   3   5        2.09        4.07      1.27 o 
   5   3   5        0.28        1.70      1.19 o 
  -7   4   5        0.00       -0.06      0.61 o 
  -6   4   5        0.34        0.31      0.54 o 
  -5   4   5        6.84        9.10      1.11 o 
  -4   4   5        7.29        9.00      1.16 o 
  -3   4   5       18.20       18.58      1.91 o 
  -2   4   5       56.18       52.96      4.28 o 
  -1   4   5        5.87        6.21      0.69 o 
   0   4   5        9.22        8.49      0.72 o 
   1   4   5        2.83        3.85      0.62 o 
   2   4   5        2.11        1.94      0.54 o 
   3   4   5        4.18        6.28      1.41 o 
   4   4   5        0.56        0.11      0.79 o 
  -7   5   5        1.32        2.06      0.85 o 
  -6   5   5        0.41        1.23      0.70 o 
  -5   5   5        0.48        0.96      0.59 o 
  -4   5   5        0.57        0.90      0.51 o 
  -3   5   5       20.87       23.64      1.67 o 
  -2   5   5        0.51        0.38      0.35 o 
  -1   5   5        2.92        4.64      0.72 o 
   0   5   5       23.71       17.79      2.20 o 
   1   5   5        4.40        4.72      0.77 o 
   2   5   5        2.63        1.61      0.90 o 
   3   5   5        0.31        0.71      0.82 o 
  -6   6   5       10.59       16.18      1.71 o 
  -5   6   5        5.15        6.82      1.15 o 
  -4   6   5       17.01       19.63      2.06 o 
  -3   6   5        0.06        0.12      0.41 o 
  -2   6   5       18.86       22.35      1.39 o 
  -1   6   5        1.10        1.50      0.57 o 
   0   6   5       61.57       65.91      3.21 o 
   1   6   5        0.39        0.54      0.82 o 
   2   6   5        0.00       -0.23      0.82 o 
  -6   7   5        5.44        5.13      1.25 o 
  -5   7   5        0.94        0.88      0.83 o 
  -4   7   5        0.69        0.77      0.61 o 
  -3   7   5        2.75        4.15      0.89 o 
  -2   7   5       10.42       10.24      1.23 o 
  -1   7   5       12.35        6.08      1.47 o 
   0   7   5        2.45        6.39      1.61 o 
   1   7   5        0.00        0.51      1.05 o 
  -4   8   5        2.45        3.02      0.93 o 
  -3   8   5        0.43        0.30      0.65 o 
  -2   8   5        1.18        2.29      1.33 o 
  -1   8   5       24.38       24.03      2.66 o 
   2  -9   6        3.33        3.65      1.44 o 
   3  -9   6        0.00       -0.48      0.79 o 
  -1  -8   6        6.29        6.22      1.75 o 
   0  -8   6        2.32        2.14      0.86 o 
   1  -8   6        3.53        2.15      1.24 o 
   2  -8   6        0.02       -0.17      0.76 o 
   3  -8   6        0.32        1.19      1.02 o 
   4  -8   6       15.78       17.78      2.43 o 
   5  -8   6        0.91        0.06      0.99 o 
  -2  -7   6        1.60        1.78      0.83 o 
  -1  -7   6        2.50        3.56      0.97 o 
   0  -7   6        1.20        0.82      0.64 o 
   1  -7   6        0.86        1.22      0.60 o 
   2  -7   6        2.68        3.85      0.91 o 
   3  -7   6        7.92        7.43      1.61 o 
   4  -7   6        0.06        0.48      0.85 o 
   5  -7   6        0.65        0.98      0.70 o 
   6  -7   6        0.40        0.75      0.74 o 
  -3  -6   6        6.27        7.32      1.25 o 
  -2  -6   6        3.80        3.93      0.94 o 
  -1  -6   6        2.90        2.59      0.71 o 
   0  -6   6        5.70        4.52      0.85 o 
   1  -6   6        1.75        1.56      0.57 o 
   2  -6   6        0.47        1.40      0.56 o 
   3  -6   6      170.78      163.87      5.71 o 
   4  -6   6        4.90        5.47      0.90 o 
   5  -6   6        0.19       -0.42      0.43 o 
   6  -6   6        1.73        2.17      0.89 o 
  -4  -5   6        0.44        0.14      0.85 o 
  -3  -5   6        0.88        1.73      0.70 o 
  -2  -5   6       22.93       23.67      1.53 o 
  -1  -5   6        0.93        1.90      0.59 o 
   0  -5   6       79.34       77.69      2.37 o 
   1  -5   6       15.77       17.32      1.12 o 
   2  -5   6        8.13        8.51      0.67 o 
   3  -5   6        9.30        9.51      0.77 o 
   4  -5   6        0.25        0.47      0.43 o 
   5  -5   6        5.71        7.72      1.10 o 
   6  -5   6        0.76        1.57      0.79 o 
   7  -5   6        7.62        8.42      2.11 o 
  -5  -4   6        0.49        1.13      1.02 o 
  -4  -4   6        0.95        1.58      0.93 o 
  -3  -4   6        2.50        2.57      0.72 o 
  -2  -4   6        4.51        6.20      0.87 o 
  -1  -4   6       68.26       72.28      2.17 o 
   0  -4   6        1.14        0.78      0.32 o 
   1  -4   6        0.83        0.46      0.21 o 
   2  -4   6        6.39        7.97      0.55 o 
   3  -4   6       33.43       41.61      1.95 o 
   4  -4   6       24.85       26.07      1.98 o 
   5  -4   6        2.40        3.15      0.72 o 
   6  -4   6        0.00        0.10      0.48 o 
   7  -4   6        4.88        7.39      1.44 o 
  -5  -3   6        0.07        0.34      0.88 o 
  -4  -3   6       11.73       15.76      1.24 o 
  -3  -3   6       30.49       27.58      1.46 o 
  -2  -3   6      144.53      155.23      3.06 o 
  -1  -3   6      220.71      205.37      8.23 o 
   0  -3   6      200.66      183.91      2.53 o 
   1  -3   6       22.16       24.13      0.79 o 
   2  -3   6       12.85       12.69      1.31 o 
   3  -3   6        9.36        5.79      3.23 o 
   4  -3   6        0.05        0.23      0.33 o 
   5  -3   6        1.69        3.48      0.77 o 
   6  -3   6        0.10        0.85      0.49 o 
   7  -3   6        1.76        1.99      0.76 o 
  -6  -2   6        0.18        0.25      0.85 o 
  -5  -2   6        0.37        0.00      0.68 o 
  -4  -2   6       10.07        5.63      0.84 o 
  -3  -2   6        0.01        0.20      0.41 o 
  -2  -2   6       84.84       93.23      4.20 o 
  -1  -2   6      115.42      123.74      1.62 o 
   0  -2   6      140.05      132.12      1.60 o 
   1  -2   6        0.44        1.06      0.25 o 
   2  -2   6        3.54        4.87      0.42 o 
   3  -2   6       41.00       45.37      1.88 o 
   4  -2   6        0.41        0.24      0.24 o 
   5  -2   6        0.71        1.29      0.43 o 
   6  -2   6        4.18        5.64      1.02 o 
   7  -2   6        0.07        0.37      0.47 o 
  -6  -1   6        0.07        0.06      0.90 o 
  -5  -1   6        6.30        5.99      1.41 o 
  -4  -1   6        0.76        0.83      0.40 o 
  -3  -1   6        0.01        0.57      0.24 o 
  -2  -1   6       10.68        9.07      0.50 o 
  -1  -1   6       26.28       34.00      0.82 o 
   0  -1   6        3.50        7.31      0.36 o 
   1  -1   6        3.93        5.56      0.53 o 
   2  -1   6       19.50       13.70      0.48 o 
   3  -1   6       96.26      103.94      2.31 o 
   4  -1   6        1.00        1.37      0.45 o 
   5  -1   6        6.68        8.81      1.24 o 
   6  -1   6        0.21        0.82      0.61 o 
  -6   0   6        0.36        0.48      0.88 o 
  -5   0   6       49.05       39.91      1.80 o 
  -4   0   6       13.15       15.98      0.82 o 
  -3   0   6       11.99        4.44      0.76 o 
  -2   0   6      407.69      398.74      6.01 o 
  -1   0   6       71.66       58.32      1.10 o 
   0   0   6       16.30       15.69      1.10 o 
   1   0   6      715.85      747.56      4.29 o 
   2   0   6      109.77      106.62      5.82 o 
   3   0   6        2.29        3.58      0.57 o 
   4   0   6        2.38        3.71      0.71 o 
   5   0   6        7.20        7.12      1.04 o 
   6   0   6        1.80        1.49      0.73 o 
  -7   1   6        0.18        0.20      0.99 o 
  -6   1   6        1.49        0.21      0.50 o 
  -5   1   6        4.97        6.52      0.90 o 
  -4   1   6       10.00       10.50      0.85 o 
  -3   1   6        5.10        4.75      0.88 o 
  -2   1   6        8.13        4.97      0.39 o 
  -1   1   6      377.18      455.81     17.65 o 
   0   1   6      210.29      262.07      3.69 o 
   1   1   6      123.37      124.53      1.97 o 
   2   1   6       57.07       65.76      1.73 o 
   3   1   6       24.13       21.39      1.17 o 
   4   1   6       23.67       24.99      1.77 o 
   5   1   6        3.29        3.17      0.80 o 
   6   1   6        0.04       -0.06      0.60 o 
  -7   2   6        0.75        2.11      0.72 o 
  -6   2   6        0.00        0.40      0.40 o 
  -5   2   6        2.25        3.54      0.60 o 
  -4   2   6        8.42        8.75      0.70 o 
  -3   2   6       21.58       16.44      0.94 o 
  -2   2   6        2.18        1.44      0.33 o 
  -1   2   6       14.32       15.40      1.19 o 
   0   2   6       97.29       90.47      4.51 o 
   1   2   6       97.70       95.51      4.24 o 
   2   2   6       40.49       37.00      1.43 o 
   3   2   6        0.01        0.64      0.39 o 
   4   2   6       11.28        8.05      1.02 o 
   5   2   6        0.24        0.26      0.52 o 
  -7   3   6        0.43        1.03      0.63 o 
  -6   3   6        1.53        1.15      0.53 o 
  -5   3   6        7.23       11.31      1.17 o 
  -4   3   6      122.63      111.91      2.80 o 
  -3   3   6        5.24        3.05      0.55 o 
  -2   3   6       32.82       28.79      1.65 o 
  -1   3   6        6.78        8.98      0.68 o 
   0   3   6        4.20        4.52      0.59 o 
   1   3   6       31.78       29.77      1.27 o 
   2   3   6        4.26        6.69      0.81 o 
   3   3   6       11.51       11.87      1.08 o 
   4   3   6        0.31       -0.16      0.42 o 
   5   3   6        0.09       -0.03      0.96 o 
  -7   4   6        0.22        0.20      0.62 o 
  -6   4   6        5.03        5.42      1.03 o 
  -5   4   6       29.70       27.41      4.11 o 
  -4   4   6       25.60       22.34      1.48 o 
  -3   4   6        2.03        2.29      0.71 o 
  -2   4   6        9.54       19.06      1.09 o 
  -1   4   6       15.01       11.87      0.87 o 
   0   4   6       44.82       47.99      2.12 o 
   1   4   6       42.21       33.41      1.51 o 
   2   4   6       10.14        8.16      0.97 o 
   3   4   6        0.04       -0.20      0.62 o 
   4   4   6        1.41        2.06      1.19 o 
  -6   5   6        1.20        1.08      0.73 o 
  -5   5   6       15.54       12.78      1.39 o 
  -4   5   6        0.32        0.40      0.47 o 
  -3   5   6        8.98        7.29      0.91 o 
  -2   5   6        9.53        9.34      0.95 o 
  -1   5   6        8.47       10.46      0.99 o 
   0   5   6       51.08       46.45      1.86 o 
   1   5   6        0.07       -0.07      0.37 o 
   2   5   6        0.10        0.42      0.68 o 
   3   5   6        0.01       -0.11      0.85 o 
  -6   6   6        7.18        4.58      1.71 o 
  -5   6   6       13.18       12.96      1.99 o 
  -4   6   6        4.24        5.85      1.41 o 
  -3   6   6       18.93       19.21      1.37 o 
  -2   6   6        0.24        0.17      0.43 o 
  -1   6   6       12.11       16.65      1.28 o 
   0   6   6       19.88        7.36      5.74 o 
   1   6   6        9.31       11.00      1.75 o 
   2   6   6        0.71       -0.25      0.76 o 
  -5   7   6        7.75        9.83      1.42 o 
  -4   7   6        2.53        2.23      0.79 o 
  -3   7   6        0.21        0.21      0.52 o 
  -2   7   6        6.19        9.65      1.23 o 
  -1   7   6       32.53       37.51      2.91 o 
   0   7   6        0.24        0.71      0.82 o 
   1   7   6        2.43        2.85      1.36 o 
  -4   8   6        1.88        2.45      0.92 o 
  -3   8   6        5.94        5.37      1.16 o 
  -2   8   6        9.95       12.86      2.15 o 
  -1   8   6        1.44        0.96      1.24 o 
   0  -8   7        0.80        1.08      0.78 o 
   1  -8   7        0.91        1.00      0.70 o 
   2  -8   7        0.88        1.60      0.75 o 
   3  -8   7        3.60        3.28      1.33 o 
   4  -8   7       25.14       24.76      2.66 o 
   5  -8   7        0.04        0.31      0.99 o 
  -2  -7   7        0.80        1.36      0.84 o 
  -1  -7   7        1.77        2.39      0.86 o 
   0  -7   7        0.54       -0.04      0.55 o 
   1  -7   7        1.44        1.48      0.65 o 
   2  -7   7        1.18        0.35      0.52 o 
   3  -7   7       19.31       18.25      1.48 o 
   4  -7   7       51.24       45.11      3.17 o 
   5  -7   7        2.35        1.71      0.76 o 
   6  -7   7        0.00       -0.16      0.62 o 
  -3  -6   7        0.01       -0.15      0.60 o 
  -2  -6   7        6.77        5.87      1.07 o 
  -1  -6   7        0.39        0.67      0.55 o 
   0  -6   7        6.04        5.73      1.05 o 
   1  -6   7        8.73        7.66      1.02 o 
   2  -6   7        0.90        1.27      0.54 o 
   3  -6   7       32.45       31.12      1.53 o 
   4  -6   7        2.14        2.77      0.57 o 
   5  -6   7        0.96        1.37      0.68 o 
   6  -6   7        0.05        0.17      0.66 o 
  -4  -5   7        0.67        1.13      1.07 o 
  -3  -5   7        0.63        1.82      0.74 o 
  -2  -5   7        0.05       -0.07      0.44 o 
  -1  -5   7        1.55        1.88      0.60 o 
   0  -5   7        4.38        4.40      0.75 o 
   1  -5   7        1.54        2.02      0.53 o 
   2  -5   7       50.02       37.92      1.47 o 
   3  -5   7       25.71       23.85      1.09 o 
   4  -5   7       24.95       24.36      3.29 o 
   5  -5   7        0.27        1.15      0.88 o 
   6  -5   7        0.65        1.34      0.76 o 
  -4  -4   7        1.15        2.06      1.10 o 
  -3  -4   7       11.35       12.90      1.25 o 
  -2  -4   7        0.57        0.40      0.44 o 
  -1  -4   7       43.89       46.31      1.78 o 
   0  -4   7       10.16        1.98      4.13 o 
   1  -4   7       16.39       20.47      0.82 o 
   2  -4   7        9.10        9.16      0.66 o 
   3  -4   7        4.00        2.17      1.35 o 
   4  -4   7       15.60       14.78      1.14 o 
   5  -4   7        4.97        5.43      0.94 o 
   6  -4   7        0.17        0.84      0.64 o 
  -5  -3   7        1.20        2.97      1.30 o 
  -4  -3   7        2.42        2.22      0.68 o 
  -3  -3   7       17.45       17.61      1.21 o 
  -2  -3   7       34.38       28.02      1.91 o 
  -1  -3   7        6.82        7.29      0.71 o 
   0  -3   7        0.03        0.04      0.15 o 
   1  -3   7      101.94       96.52      2.03 o 
   2  -3   7        9.98        9.05      0.55 o 
   3  -3   7        1.60        0.88      0.27 o 
   4  -3   7        5.51        2.01      2.49 o 
   5  -3   7        0.13        0.09      0.43 o 
   6  -3   7        0.92        1.03      0.68 o 
  -6  -2   7        0.80        0.20      0.90 o 
  -5  -2   7        0.49        1.55      0.99 o 
  -4  -2   7       20.81       18.89      1.29 o 
  -3  -2   7       14.22       15.40      2.12 o 
  -2  -2   7        2.90        3.79      0.40 o 
  -1  -2   7       14.24       17.29      0.66 o 
   0  -2   7       92.25      116.84      3.25 o 
   1  -2   7      135.14      145.12      4.38 o 
   2  -2   7        3.82        2.91      0.37 o 
   3  -2   7       53.70       56.78      2.23 o 
   4  -2   7        8.02        8.15      0.71 o 
   5  -2   7        2.84        3.05      0.57 o 
   6  -2   7        0.32        0.21      0.50 o 
  -6  -1   7        0.03        0.57      0.99 o 
  -5  -1   7        0.30        1.47      0.85 o 
  -4  -1   7        2.41        2.60      0.71 o 
  -3  -1   7        0.29        0.06      0.15 o 
  -2  -1   7        5.46        8.37      0.51 o 
  -1  -1   7        4.50        5.59      0.43 o 
   0  -1   7       31.90       28.56      0.68 o 
   1  -1   7      273.78      335.91     20.07 o 
   2  -1   7       48.86       42.00      0.85 o 
   3  -1   7       14.72       15.33      0.74 o 
   4  -1   7        1.90        1.20      0.45 o 
   5  -1   7        2.94        3.84      0.82 o 
   6  -1   7        0.09        0.68      0.82 o 
  -6   0   7        0.02        0.25      0.90 o 
  -5   0   7        9.20        6.28      1.39 o 
  -4   0   7        2.01        0.57      0.35 o 
  -3   0   7        1.73        4.01      0.79 o 
  -2   0   7       21.14       20.88      0.88 o 
  -1   0   7        7.26        5.28      0.33 o 
   0   0   7      304.92      314.69      5.20 o 
   1   0   7        3.12        2.29      0.62 o 
   2   0   7       94.46       85.14      3.02 o 
   3   0   7       26.28       27.95      1.28 o 
   4   0   7        6.37        5.51      0.83 o 
   5   0   7        0.48        0.82      0.56 o 
   6   0   7        0.00        0.10      0.61 o 
  -6   1   7        0.01        0.28      0.52 o 
  -5   1   7       11.96       11.78      1.13 o 
  -4   1   7       12.57       13.99      0.99 o 
  -3   1   7        2.83        2.09      0.41 o 
  -2   1   7       47.62       45.16      1.01 o 
  -1   1   7      335.38      444.22     17.60 o 
   0   1   7      436.31      507.04     15.53 o 
   1   1   7      248.53      253.07      2.82 o 
   2   1   7        7.03        7.03      0.72 o 
   3   1   7        1.24        1.06      0.41 o 
   4   1   7       19.67       19.40      1.32 o 
   5   1   7        0.13        0.27      0.54 o 
  -7   2   7        0.00        0.94      0.61 o 
  -6   2   7        1.13        0.78      0.45 o 
  -5   2   7        9.01       10.95      0.93 o 
  -4   2   7       96.36      105.37      3.85 o 
  -3   2   7       41.31       40.45      1.95 o 
  -2   2   7        1.70        1.41      0.35 o 
  -1   2   7       37.30       36.54      2.47 o 
   0   2   7       17.18       18.27      0.96 o 
   1   2   7        0.59        0.24      0.22 o 
   2   2   7        0.94        1.14      0.39 o 
   3   2   7       38.96       34.26      1.61 o 
   4   2   7        0.03        0.26      0.44 o 
   5   2   7        0.33        0.71      0.62 o 
  -7   3   7        3.01        3.54      0.95 o 
  -6   3   7        0.04       -0.39      0.48 o 
  -5   3   7        0.21        1.01      0.51 o 
  -4   3   7       47.29       41.48      3.87 o 
  -3   3   7       34.01       35.56      2.25 o 
  -2   3   7       22.46       26.75      1.54 o 
  -1   3   7       30.63       33.70      1.92 o 
   0   3   7        0.05        0.11      0.24 o 
   1   3   7        3.07        5.82      0.79 o 
   2   3   7        6.63        7.80      0.89 o 
   3   3   7        0.47        0.13      0.41 o 
   4   3   7        0.10        0.01      0.51 o 
  -7   4   7        0.00        0.16      0.68 o 
  -6   4   7        0.00       -0.09      0.53 o 
  -5   4   7      106.62      125.76     12.11 o 
  -4   4   7        0.98        2.38      0.64 o 
  -3   4   7       17.27       20.94      2.19 o 
  -2   4   7        9.34        9.84      0.87 o 
  -1   4   7        0.19        0.56      0.58 o 
   0   4   7        2.37        2.92      0.58 o 
   1   4   7      101.53      107.29      3.84 o 
   2   4   7        0.10        0.25      0.43 o 
   3   4   7        2.27        1.70      0.66 o 
  -6   5   7        0.70        1.09      0.69 o 
  -5   5   7       22.43       19.63      2.22 o 
  -4   5   7        1.20        0.96      0.55 o 
  -3   5   7        1.89        1.62      0.56 o 
  -2   5   7        0.98        1.25      0.47 o 
  -1   5   7       18.16       14.58      1.11 o 
   0   5   7        1.43        0.14      0.42 o 
   1   5   7        8.46       12.58      1.20 o 
   2   5   7        0.40        0.73      0.79 o 
  -6   6   7        1.15        1.21      0.95 o 
  -5   6   7        0.37        2.64      0.87 o 
  -4   6   7        0.14       -0.06      0.48 o 
  -3   6   7        0.01       -0.16      0.54 o 
  -2   6   7        3.29        5.28      0.90 o 
  -1   6   7        5.43        9.86      1.13 o 
   0   6   7       18.37       16.28      1.35 o 
  -5   7   7        0.01        0.50      0.60 o 
  -4   7   7        3.48        4.25      0.95 o 
  -3   7   7        1.47        1.61      0.72 o 
  -2   7   7        1.65        1.96      0.73 o 
  -1   7   7        1.53        6.66      1.10 o 
  -3   8   7        0.00        0.57      0.90 o 
   0  -8   8        0.13        0.26      0.72 o 
   1  -8   8        4.78        2.73      1.34 o 
   2  -8   8        0.14        0.62      0.68 o 
   3  -8   8        1.94        2.33      0.88 o 
   4  -8   8        3.99        2.54      1.33 o 
  -2  -7   8        0.33       -0.24      0.71 o 
  -1  -7   8        6.90        6.22      1.19 o 
   0  -7   8        3.96        4.33      0.98 o 
   1  -7   8       14.93       13.93      1.44 o 
   2  -7   8        1.12        1.01      0.65 o 
   3  -7   8        3.86        3.62      0.93 o 
   4  -7   8        0.22        0.17      0.85 o 
   5  -7   8        2.12        2.44      0.88 o 
  -3  -6   8        0.02       -0.27      0.64 o 
  -2  -6   8        0.96        1.21      0.96 o 
  -1  -6   8        0.00       -0.07      0.47 o 
   0  -6   8       14.71       14.86      1.26 o 
   1  -6   8        1.64        1.64      0.64 o 
   2  -6   8        0.77        0.37      0.47 o 
   3  -6   8        0.74        1.03      0.56 o 
   4  -6   8        0.01        0.22      0.50 o 
   5  -6   8        2.01        2.68      0.83 o 
   6  -6   8        0.96        0.49      0.76 o 
  -4  -5   8        0.08       -0.08      0.93 o 
  -3  -5   8        0.32        0.56      0.63 o 
  -2  -5   8        1.27        1.65      0.65 o 
  -1  -5   8       10.28       13.62      1.25 o 
   0  -5   8       21.47       21.78      1.34 o 
   1  -5   8        7.08        2.96      4.24 o 
   2  -5   8        5.34        5.68      1.76 o 
   3  -5   8       25.96       16.43      7.99 o 
   4  -5   8        0.10        0.30      0.43 o 
   5  -5   8        0.89        0.66      0.51 o 
   6  -5   8        0.66        1.07      0.72 o 
  -4  -4   8        0.07        0.34      0.90 o 
  -3  -4   8       50.08       50.31      2.19 o 
  -2  -4   8       18.51       19.71      1.34 o 
  -1  -4   8       14.06        5.63      7.09 o 
   0  -4   8      100.85       90.81      2.34 o 
   1  -4   8        3.44        3.67      0.44 o 
   2  -4   8        0.20        0.49      0.26 o 
   3  -4   8        0.69        1.22      0.34 o 
   4  -4   8       13.73       10.51      1.09 o 
   5  -4   8        5.59        6.90      1.14 o 
   6  -4   8        0.63        1.64      0.74 o 
  -5  -3   8        0.15        1.10      0.93 o 
  -4  -3   8        9.91       11.13      1.22 o 
  -3  -3   8        5.52        6.42      0.92 o 
  -2  -3   8       21.85       18.43      1.70 o 
  -1  -3   8       64.64       62.08      1.85 o 
   0  -3   8        9.18        7.42      0.52 o 
   1  -3   8       22.80       21.69      0.82 o 
   2  -3   8        0.05        0.22      0.20 o 
   3  -3   8        1.30        1.81      0.37 o 
   4  -3   8       44.12       45.04      1.84 o 
   5  -3   8        0.04        0.17      0.40 o 
   6  -3   8        1.00        2.39      0.77 o 
  -5  -2   8        2.74        1.95      1.22 o 
  -4  -2   8       43.03       39.73      1.85 o 
  -3  -2   8       62.17       71.20      3.25 o 
  -2  -2   8       32.30       36.97      1.45 o 
  -1  -2   8       32.39       27.33      0.86 o 
   0  -2   8       91.69       84.54      2.13 o 
   1  -2   8       45.28       43.68      1.02 o 
   2  -2   8       21.77       25.39      0.92 o 
   3  -2   8       28.25       31.98      1.04 o 
   4  -2   8        0.00        0.17      0.25 o 
   5  -2   8        2.85        1.81      0.47 o 
   6  -2   8        6.99        6.28      1.61 o 
  -6  -1   8        0.11        0.06      0.96 o 
  -5  -1   8        0.30        0.00      0.73 o 
  -4  -1   8       18.77       16.34      1.18 o 
  -3  -1   8        4.06        5.78      0.57 o 
  -2  -1   8        4.89        5.11      0.47 o 
  -1  -1   8       32.21       27.73      0.90 o 
   0  -1   8       36.53       36.46      1.81 o 
   1  -1   8       11.92        9.89      0.48 o 
   2  -1   8        0.13        0.17      0.18 o 
   3  -1   8       11.00       11.47      0.66 o 
   4  -1   8        0.53        0.30      0.27 o 
   5  -1   8        3.77        5.14      1.44 o 
   6  -1   8        1.33        1.44      1.02 o 
  -6   0   8        0.17        1.87      1.13 o 
  -5   0   8        0.10        0.06      0.62 o 
  -4   0   8        4.16        2.03      2.42 o 
  -3   0   8        1.92        2.06      0.46 o 
  -2   0   8        4.24        5.96      0.55 o 
  -1   0   8       16.40       15.10      0.55 o 
   0   0   8        9.52       10.91      1.07 o 
   1   0   8        6.23        5.09      0.93 o 
   2   0   8        0.01        0.07      0.21 o 
   3   0   8        8.67        8.10      0.78 o 
   4   0   8        3.23        5.34      1.30 o 
   5   0   8        9.28        8.99      1.78 o 
   6   0   8        0.16        0.54      0.85 o 
  -5   1   8        5.05        3.96      1.10 o 
  -4   1   8       37.37       40.07      1.34 o 
  -3   1   8       93.24       85.03      1.73 o 
  -2   1   8        0.03        0.54      0.24 o 
  -1   1   8       15.48       15.94      0.62 o 
   0   1   8        8.71        6.76      1.05 o 
   1   1   8       69.97       68.04      2.91 o 
   2   1   8        0.20        0.82      0.59 o 
   3   1   8        0.76        0.11      0.51 o 
   4   1   8        0.77        0.88      0.71 o 
   5   1   8        1.19        0.73      0.82 o 
  -6   2   8        0.25        0.84      0.51 o 
  -5   2   8        1.43        2.68      0.58 o 
  -4   2   8        0.67        1.64      0.43 o 
  -3   2   8      154.60      156.82      9.30 o 
  -2   2   8        9.37       11.04      1.07 o 
  -1   2   8        0.03        1.17      0.29 o 
   0   2   8       14.59        8.96      1.10 o 
   1   2   8       33.30       34.80      2.23 o 
   2   2   8       91.49       81.21      3.56 o 
   3   2   8        3.85        2.35      0.90 o 
   4   2   8        4.05        5.62      1.44 o 
   5   2   8        0.62        0.48      0.88 o 
  -6   3   8        2.87        3.48      0.89 o 
  -5   3   8        1.29        2.28      0.68 o 
  -4   3   8        7.39        5.65      1.19 o 
  -3   3   8        8.46        7.27      0.99 o 
  -2   3   8       55.80       52.21      1.66 o 
  -1   3   8       60.00       56.53      3.90 o 
   0   3   8       22.05       26.66      2.04 o 
   1   3   8       65.67       53.93      2.91 o 
   2   3   8       15.01       16.45      1.75 o 
   3   3   8        3.96        5.74      1.36 o 
   4   3   8        0.62        1.95      1.05 o 
  -6   4   8        0.26        0.42      0.59 o 
  -5   4   8        2.96        1.45      0.69 o 
  -4   4   8       98.70      109.21      8.40 o 
  -3   4   8       16.49       17.42      1.15 o 
  -2   4   8       22.89       18.68      1.13 o 
  -1   4   8       17.02       17.27      1.75 o 
   0   4   8       41.57       50.91      2.91 o 
   1   4   8       44.81       28.29      2.26 o 
   2   4   8       27.34       26.82      2.32 o 
   3   4   8        1.92        0.93      0.85 o 
  -6   5   8        1.57        2.69      0.85 o 
  -5   5   8       10.20        8.68      1.67 o 
  -4   5   8        2.94        4.90      1.05 o 
  -3   5   8        0.70        0.22      0.43 o 
  -2   5   8       10.25        9.05      1.55 o 
  -1   5   8       69.58       74.54      3.67 o 
   0   5   8       22.08       21.43      2.06 o 
   1   5   8        2.85        2.83      1.02 o 
  -5   6   8        0.35        0.37      0.79 o 
  -4   6   8        0.04        0.40      0.71 o 
  -3   6   8        3.71        5.91      1.53 o 
  -2   6   8        2.09        1.75      0.96 o 
  -1   6   8       10.76       12.75      1.89 o 
   0   6   8        2.07        0.40      0.79 o 
  -4   7   8        4.65        7.15      1.78 o 
  -3   7   8        2.87        6.16      1.67 o 
  -2   7   8        2.94        4.16      1.39 o 
  -1   7   8        1.62        1.72      1.13 o 
   0  -8   9        0.26        0.82      0.78 o 
   1  -8   9        0.47        0.76      0.70 o 
   2  -8   9        2.25        2.04      0.83 o 
   3  -8   9        0.35        0.31      0.72 o 
   4  -8   9        1.07        1.78      1.27 o 
  -1  -7   9        0.05        0.15      0.71 o 
   0  -7   9        4.20        4.07      1.01 o 
   1  -7   9        2.86        2.77      1.10 o 
   2  -7   9        2.81        3.94      0.93 o 
   3  -7   9        0.00        0.02      0.60 o 
   4  -7   9        9.15       10.18      1.92 o 
   5  -7   9        2.74        2.23      1.13 o 
  -2  -6   9        0.02        0.25      0.66 o 
  -1  -6   9        0.00        0.35      0.55 o 
   0  -6   9        8.13        8.50      1.14 o 
   1  -6   9        6.18        5.08      0.87 o 
   2  -6   9        8.92        5.05      5.75 o 
   3  -6   9        1.66        1.16      1.36 o 
   4  -6   9        2.32        1.82      0.67 o 
   5  -6   9        5.82        3.90      1.33 o 
  -3  -5   9        0.92        1.86      0.82 o 
  -2  -5   9        0.55        0.21      0.50 o 
  -1  -5   9        0.49        0.20      0.40 o 
   0  -5   9        0.92        1.72      0.55 o 
   1  -5   9        0.21        0.34      0.37 o 
   2  -5   9       18.86       19.92      1.41 o 
   3  -5   9        0.04       -0.07      0.34 o 
   4  -5   9        2.11        3.35      0.78 o 
   5  -5   9        0.09        0.14      0.71 o 
   6  -5   9        0.38        0.73      0.99 o 
  -4  -4   9        0.25        1.02      0.73 o 
  -3  -4   9        0.34        0.98      0.59 o 
  -2  -4   9       15.12        6.74      7.69 o 
  -1  -4   9       22.74       24.00      1.36 o 
   0  -4   9        3.22        3.65      0.62 o 
   1  -4   9        0.01        0.13      0.21 o 
   2  -4   9       47.42       46.58      1.37 o 
   3  -4   9        1.76        1.12      0.49 o 
   4  -4   9        0.89        0.99      0.71 o 
   5  -4   9        0.10       -0.08      0.59 o 
   6  -4   9        0.15        0.45      1.02 o 
  -5  -3   9        0.03       -0.48      0.88 o 
  -4  -3   9        0.95        1.01      0.65 o 
  -3  -3   9        3.11        2.77      1.03 o 
  -2  -3   9        0.22        1.58      0.50 o 
  -1  -3   9       11.25       13.14      0.92 o 
   0  -3   9       43.47       49.60      1.23 o 
   1  -3   9       99.30       91.86      3.73 o 
   2  -3   9       44.78       46.36      1.69 o 
   3  -3   9       15.76       10.50      1.99 o 
   4  -3   9        0.56        0.85      0.71 o 
   5  -3   9        0.46        0.11      0.76 o 
   6  -3   9        2.13        3.28      1.41 o 
  -5  -2   9        0.66        2.29      1.19 o 
  -4  -2   9        5.60        4.59      0.87 o 
  -3  -2   9        6.99        4.82      0.77 o 
  -2  -2   9       15.73       13.45      0.92 o 
  -1  -2   9       59.35       58.63      1.30 o 
   0  -2   9        1.10        1.99      0.44 o 
   1  -2   9      113.72      110.70      2.49 o 
   2  -2   9       10.79        8.94      1.60 o 
   3  -2   9       12.47       11.53      1.58 o 
   4  -2   9        7.48        8.08      1.53 o 
   5  -2   9        3.35        2.74      1.13 o 
   6  -2   9        2.86        3.96      1.39 o 
  -6  -1   9        0.02       -0.08      0.96 o 
  -5  -1   9        0.58        1.78      0.96 o 
  -4  -1   9        1.46        2.15      0.82 o 
  -3  -1   9       11.69       12.43      0.75 o 
  -2  -1   9       97.71       97.47      2.04 o 
  -1  -1   9        2.53        2.94      0.68 o 
   0  -1   9      319.84      362.74      6.11 o 
   1  -1   9        2.48        1.75      0.62 o 
   2  -1   9        0.15        0.67      0.32 o 
   3  -1   9        0.85        0.28      0.51 o 
   4  -1   9        0.27        0.28      0.62 o 
   5  -1   9        4.87        6.05      1.53 o 
   6  -1   9        0.00        0.71      0.82 o 
  -6   0   9        0.00        0.82      1.02 o 
  -5   0   9        0.29       -0.24      0.45 o 
  -4   0   9        3.29        3.97      0.70 o 
  -3   0   9      151.27      159.35      2.95 o 
  -2   0   9      104.09       93.19      3.22 o 
  -1   0   9       23.35       29.40      1.81 o 
   0   0   9       11.65       16.17      1.41 o 
   1   0   9        6.04        5.65      1.05 o 
   2   0   9        0.12        0.31      0.51 o 
   3   0   9        2.81        5.14      1.24 o 
   4   0   9        7.18        7.35      1.55 o 
   5   0   9        0.99        1.78      1.05 o 
  -6   1   9        0.81        0.45      0.60 o 
  -5   1   9        0.48        0.71      0.38 o 
  -4   1   9        5.15        6.05      0.65 o 
  -3   1   9       83.94       78.21      3.28 o 
  -2   1   9       85.77       87.60      3.34 o 
  -1   1   9        4.03        3.79      0.88 o 
   0   1   9       73.04       67.95      2.94 o 
   1   1   9      108.51      101.36      3.76 o 
   2   1   9        7.74        6.90      1.33 o 
   3   1   9        1.07        1.27      0.79 o 
   4   1   9        1.13        0.42      0.73 o 
   5   1   9        0.00        0.31      0.82 o 
  -6   2   9        0.49        0.35      0.49 o 
  -5   2   9        3.14        5.15      0.73 o 
  -4   2   9       93.63       94.21      3.99 o 
  -3   2   9       11.56       10.26      1.50 o 
  -2   2   9       38.19       39.18      2.37 o 
  -1   2   9        6.78        8.59      1.30 o 
   0   2   9        2.92        4.16      1.02 o 
   1   2   9        0.70       -0.11      0.45 o 
   2   2   9       20.11       23.97      2.12 o 
   3   2   9        0.00        0.14      0.62 o 
   4   2   9        0.02        0.06      0.76 o 
  -6   3   9        0.57        0.99      0.93 o 
  -4   3   9       99.77       87.31      4.07 o 
  -3   3   9        2.68        2.46      0.96 o 
  -2   3   9        1.21        1.39      0.68 o 
  -1   3   9        0.02        1.39      0.68 o 
   0   3   9       85.02       81.75      3.62 o 
   1   3   9        1.68        0.48      0.68 o 
   2   3   9        0.49        2.71      1.02 o 
   3   3   9        1.44        0.99      0.79 o 
   4   3   9        0.78        1.70      1.05 o 
  -6   4   9        0.55        0.96      0.88 o 
  -5   4   9        1.04        1.92      0.96 o 
  -4   4   9        2.86        0.23      0.65 o 
  -3   4   9        5.37        8.23      1.53 o 
  -2   4   9       10.65       12.97      1.61 o 
  -1   4   9        0.42        0.88      0.65 o 
   0   4   9       18.99       26.63      2.26 o 
   1   4   9        3.81        5.12      1.33 o 
   2   4   9        0.72        0.28      0.65 o 
   3   4   9        0.08        0.68      0.88 o 
  -5   5   9        6.00        5.46      1.58 o 
  -4   5   9        7.89        8.03      1.70 o 
  -3   5   9        0.36        0.11      0.65 o 
  -2   5   9        6.02        6.11      1.41 o 
  -1   5   9        0.51        1.30      0.82 o 
   0   5   9        0.38        0.93      0.82 o 
   1   5   9        1.20        5.79      1.47 o 
   2   5   9        0.14        1.64      1.07 o 
  -5   6   9        0.03        0.76      0.93 o 
  -4   6   9        0.65        2.43      1.19 o 
  -3   6   9        2.25        2.49      1.13 o 
  -2   6   9        7.33       10.77      1.92 o 
  -1   6   9        0.00       -0.45      0.68 o 
   0   6   9        0.04        0.42      0.82 o 
  -4   7   9        1.06        1.67      1.02 o 
  -3   7   9        8.06        9.05      1.95 o 
  -2   7   9        6.26        6.02      1.70 o 
  -1   7   9        1.20        2.29      1.19 o 
   1  -8  10        0.23        1.13      0.99 o 
   2  -8  10        0.00        0.40      0.88 o 
   3  -8  10        0.04        0.28      0.96 o 
  -1  -7  10        0.08        0.71      1.24 o 
   0  -7  10        0.17       -0.37      0.82 o 
   1  -7  10        5.60        4.27      1.50 o 
   2  -7  10        0.09        0.51      0.90 o 
   3  -7  10        2.75        2.88      1.33 o 
  -2  -6  10        6.69        6.48      1.26 o 
  -1  -6  10        2.87        3.62      1.44 o 
   0  -6  10        2.54        3.45      1.30 o 
   1  -6  10       10.16        9.38      1.81 o 
   2  -6  10        5.06        5.48      1.44 o 
   3  -6  10        1.26        0.99      0.88 o 
   4  -6  10        0.07       -0.51      0.62 o 
   5  -6  10        5.77        5.71      1.61 o 
  -3  -5  10        1.99        1.48      0.84 o 
  -2  -5  10        3.88        4.44      1.41 o 
  -1  -5  10        1.28        1.19      0.93 o 
   0  -5  10        2.65        3.17      1.07 o 
   1  -5  10        2.41        1.67      0.88 o 
   2  -5  10       16.35       19.93      1.95 o 
   3  -5  10        0.00        0.25      0.44 o 
   4  -5  10        1.68        0.85      0.85 o 
   5  -5  10        3.11        3.99      1.36 o 
  -4  -4  10        0.59       -0.23      0.93 o 
  -3  -4  10        6.25        6.33      1.55 o 
  -2  -4  10        0.63        1.36      0.93 o 
  -1  -4  10        0.56        0.14      0.62 o 
   0  -4  10       13.75       12.95      1.75 o 
   1  -4  10        6.80        5.17      1.19 o 
   2  -4  10        0.07        0.36      0.39 o 
   3  -4  10        0.25        0.13      0.38 o 
   4  -4  10        0.08        0.11      0.57 o 
   5  -4  10        0.02        0.06      0.76 o 
   6  -4  10        0.03       -0.25      0.96 o 
  -4  -3  10        0.14        0.28      0.76 o 
  -3  -3  10       32.38       32.73      2.60 o 
  -2  -3  10       29.21       34.57      2.52 o 
  -1  -3  10        0.19        0.31      0.54 o 
   0  -3  10        0.07        0.35      0.29 o 
   1  -3  10       74.79       82.78      2.29 o 
   2  -3  10        1.31        1.24      0.48 o 
   3  -3  10        0.03        0.71      0.38 o 
   4  -3  10        0.80       -0.31      0.57 o 
   5  -3  10        0.07       -0.06      0.62 o 
   6  -3  10        0.01       -0.42      0.79 o 
  -4  -2  10        0.05        0.08      0.68 o 
  -3  -2  10        0.07        0.40      0.65 o 
  -2  -2  10        0.51        0.51      0.68 o 
  -1  -2  10        7.94        9.59      0.83 o 
   0  -2  10       19.11       19.87      1.12 o 
   1  -2  10        2.34        2.61      0.55 o 
   2  -2  10        0.92        0.42      0.31 o 
   3  -2  10        4.71        4.16      1.10 o 
   4  -2  10        6.59        6.56      1.44 o 
   5  -2  10        0.23        0.20      0.82 o 
   6  -2  10        0.91        0.82      0.85 o 
  -4  -1  10        0.34       -0.14      0.59 o 
  -3  -1  10       27.77       27.31      2.20 o 
  -2  -1  10        0.06        1.57      0.49 o 
  -1  -1  10       29.96       29.11      1.81 o 
   0  -1  10       14.99       11.50      1.22 o 
   1  -1  10        7.68        8.59      1.24 o 
   2  -1  10        1.36        0.75      0.35 o 
   3  -1  10       20.92       14.42      1.72 o 
   4  -1  10        0.27        0.71      0.76 o 
   5  -1  10        0.01       -0.20      0.65 o 
  -5   0  10        1.60        1.84      0.99 o 
  -4   0  10       18.52       19.76      1.78 o 
  -3   0  10        1.27        3.73      0.96 o 
  -2   0  10      165.56      167.65      4.58 o 
  -1   0  10        1.54        1.84      0.62 o 
   0   0  10       21.96       15.49      1.44 o 
   1   0  10       20.17       20.83      1.78 o 
   2   0  10       96.82      103.85      4.10 o 
   3   0  10       39.21       36.86      2.66 o 
   4   0  10        9.28       10.37      1.84 o 
   5   0  10        0.12        0.23      0.76 o 
  -5   1  10        0.30        1.10      0.76 o 
  -4   1  10        3.66        5.31      1.22 o 
  -3   1  10        0.84        1.89      0.79 o 
  -2   1  10       16.58       13.26      1.41 o 
  -1   1  10       74.32       73.83      3.19 o 
   0   1  10       92.12       84.80      3.48 o 
   1   1  10       15.06       16.08      1.64 o 
   2   1  10      111.70      101.00      4.21 o 
   3   1  10        0.10        0.59      0.73 o 
   4   1  10        0.06       -0.03      0.62 o 
   5   1  10        0.01        0.48      0.82 o 
  -5   2  10        0.56        0.68      0.71 o 
  -4   2  10       17.71       13.45      1.81 o 
  -3   2  10       31.06       35.59      2.46 o 
  -2   2  10       27.62       27.25      2.12 o 
  -1   2  10        5.47        4.10      1.02 o 
   0   2  10       28.96       22.53      1.92 o 
   1   2  10       92.97       93.50      4.01 o 
   2   2  10        1.88        1.02      0.76 o 
   3   2  10        7.90        8.65      1.70 o 
   4   2  10        3.84        3.22      1.24 o 
  -6   3  10        1.45        1.24      1.07 o 
  -5   3  10        0.00        0.03      0.54 o 
  -4   3  10        0.19        0.23      0.62 o 
  -3   3  10       26.73       36.63      2.66 o 
  -2   3  10        0.05       -0.17      0.40 o 
  -1   3  10        1.92        0.71      0.59 o 
   0   3  10       68.74       68.97      3.51 o 
   1   3  10        9.36        6.25      1.39 o 
   2   3  10        2.37        2.06      0.99 o 
   3   3  10        1.11        0.65      0.88 o 
  -6   4  10        0.50        1.98      1.19 o 
  -5   4  10        0.00        0.31      0.76 o 
  -4   4  10        0.74       -0.11      0.62 o 
  -3   4  10        5.70        4.78      1.27 o 
  -2   4  10        4.05        4.92      1.27 o 
  -1   4  10       12.22        7.55      1.50 o 
   0   4  10       19.28       17.81      1.98 o 
   1   4  10        0.21        3.93      1.24 o 
   2   4  10        0.41        0.71      0.88 o 
   3   4  10        0.03        0.73      0.88 o 
  -5   5  10        0.13        0.37      0.90 o 
  -4   5  10        2.62        6.22      1.58 o 
  -3   5  10        0.01        0.51      0.71 o 
  -2   5  10        0.03        0.59      0.76 o 
  -1   5  10        1.36        1.07      0.93 o 
   0   5  10        2.87        2.32      1.07 o 
   1   5  10        3.72        2.83      1.22 o 
   2   5  10        1.51        0.54      0.90 o 
  -4   6  10        1.49        1.30      1.02 o 
  -3   6  10        3.81        3.45      1.24 o 
  -2   6  10        0.17        0.06      0.82 o 
  -1   6  10        3.79        4.49      1.53 o 
   0   6  10        7.47       12.58      2.12 o 
   0  -7  11        0.12        0.25      0.88 o 
   1  -7  11        1.49        1.44      1.07 o 
   2  -7  11        0.00       -0.31      0.82 o 
   3  -7  11        0.80        0.96      1.10 o 
  -2  -6  11        0.73        0.88      1.24 o 
  -1  -6  11        0.66        0.23      0.90 o 
   0  -6  11        6.15        7.63      1.78 o 
   1  -6  11        0.10        0.28      0.79 o 
   2  -6  11        0.42        1.27      0.90 o 
   3  -6  11       14.70       17.41      2.09 o 
   5  -6  11        0.07        0.54      0.99 o 
  -3  -5  11        0.12        0.08      0.99 o 
  -2  -5  11        1.35        1.44      1.16 o 
  -1  -5  11        5.44       10.68      1.95 o 
   0  -5  11        0.25       -0.03      0.68 o 
   1  -5  11        0.36        1.19      0.82 o 
   2  -5  11       17.98       18.71      2.01 o 
   3  -5  11        4.96        5.54      0.95 o 
   4  -5  11        5.03        4.61      1.24 o 
   5  -5  11        1.01        0.51      0.85 o 
  -4  -4  11        0.00        0.23      0.99 o 
  -3  -4  11        0.91        0.23      0.88 o 
  -2  -4  11        1.00        2.37      1.07 o 
  -1  -4  11       10.03       14.16      1.98 o 
   0  -4  11        9.59       12.32      1.81 o 
   1  -4  11        0.02        0.20      0.65 o 
   2  -4  11       10.42       11.41      1.08 o 
   3  -4  11        1.88        4.22      0.80 o 
   4  -4  11        0.07        0.71      0.85 o 
   5  -4  11        0.24        0.17      0.88 o 
  -4  -3  11        0.28        0.40      0.93 o 
  -3  -3  11        2.38        2.43      1.05 o 
  -2  -3  11       63.32       63.23      3.51 o 
  -1  -3  11        6.41        5.68      1.33 o 
   0  -3  11        5.08        4.53      0.70 o 
   1  -3  11       12.13       14.18      1.19 o 
   2  -3  11        0.31        0.78      0.43 o 
   3  -3  11        0.40        0.99      0.65 o 
   4  -3  11        0.59        0.42      0.76 o 
   5  -3  11        0.19        0.62      0.93 o 
  -4  -2  11        0.56        1.41      0.93 o 
  -3  -2  11        0.21        0.08      0.65 o 
  -2  -2  11      114.90      113.49      4.52 o 
  -1  -2  11       36.30       36.51      1.77 o 
   0  -2  11        0.44        0.59      0.33 o 
   1  -2  11        4.11        5.42      0.80 o 
   2  -2  11        0.10        0.48      0.37 o 
   3  -2  11        1.96        3.73      1.13 o 
   4  -2  11        0.24        1.07      0.85 o 
   5  -2  11        1.97        1.95      1.16 o 
  -5  -1  11        0.42       -0.14      0.76 o 
  -4  -1  11        1.10        0.88      0.79 o 
  -3  -1  11       10.13        9.55      1.61 o 
  -2  -1  11       18.80       15.29      1.09 o 
  -1  -1  11        0.19        0.57      0.45 o 
   0  -1  11        0.21       -0.31      0.37 o 
   1  -1  11       12.34       16.51      1.61 o 
   2  -1  11       37.92       36.22      1.67 o 
   3  -1  11        1.35        1.70      0.85 o 
   4  -1  11        0.23        0.65      0.68 o 
   5  -1  11        0.12       -0.11      0.73 o 
  -5   0  11        1.26        0.68      0.90 o 
  -3   0  11       92.97       84.06      3.53 o 
  -2   0  11       19.93       18.26      1.67 o 
  -1   0  11       51.38       56.05      2.83 o 
   0   0  11        0.42        0.31      0.48 o 
   1   0  11       19.06       20.32      1.84 o 
   2   0  11       40.09       39.69      2.69 o 
   3   0  11       10.01       18.83      2.06 o 
   4   0  11        0.00       -0.14      0.65 o 
   5   0  11        0.09       -0.20      0.73 o 
  -5   1  11        4.07        5.85      1.39 o 
  -4   1  11        5.45        6.44      1.41 o 
  -3   1  11       64.05       50.71      2.91 o 
  -2   1  11        1.05        1.70      0.79 o 
  -1   1  11        0.44        0.23      0.48 o 
   0   1  11        0.14        0.93      0.57 o 
   1   1  11       99.40       96.87      4.07 o 
   2   1  11        0.54       -0.25      0.51 o 
   3   1  11        0.21        1.89      0.99 o 
   4   1  11        0.00        0.99      0.79 o 
  -6   2  11        0.33       -0.11      0.90 o 
  -5   2  11        0.26       -0.28      0.62 o 
  -4   2  11        0.59        0.37      0.68 o 
  -3   2  11        0.44       -0.20      0.45 o 
  -2   2  11        0.19        0.37      0.59 o 
  -1   2  11       11.94       11.02      1.61 o 
   0   2  11        0.15       -0.03      0.42 o 
   1   2  11       60.42       63.85      3.48 o 
   2   2  11       12.19       13.34      1.95 o 
   3   2  11        5.78        5.96      1.55 o 
   4   2  11        1.08        1.05      0.99 o 
  -5   3  11        2.05        3.36      1.24 o 
  -4   3  11        1.50        5.85      1.47 o 
  -3   3  11        0.94        2.43      0.96 o 
  -2   3  11        0.89        0.71      0.65 o 
  -1   3  11       10.36       11.56      1.75 o 
   0   3  11        0.15        0.31      0.54 o 
   1   3  11        1.47        0.90      0.76 o 
   2   3  11        1.02       -0.42      0.51 o 
   3   3  11        0.09       -0.03      0.79 o 
  -5   4  11        3.40        4.13      1.47 o 
  -4   4  11        2.98        1.22      0.90 o 
  -3   4  11        0.56        2.18      1.05 o 
  -2   4  11        8.27        6.13      1.44 o 
  -1   4  11        1.95        4.83      1.36 o 
   0   4  11        2.72        3.76      1.22 o 
   1   4  11        2.05        1.30      0.93 o 
   2   4  11        1.01        0.42      0.93 o 
  -5   5  11        3.77        5.00      1.70 o 
  -4   5  11        2.83        3.05      1.39 o 
  -3   5  11        0.13       -0.57      0.65 o 
  -2   5  11        0.98        1.55      1.02 o 
  -1   5  11        5.37        4.64      1.41 o 
   0   5  11        1.09        2.54      1.16 o 
   1   5  11        0.00        0.82      0.88 o 
  -4   6  11        0.79        0.73      0.85 o 
  -3   6  11        0.01        0.20      0.82 o 
  -2   6  11        0.53        1.10      0.90 o 
  -1   6  11        1.11        1.05      1.10 o 
   0  -7  12        0.00       -0.11      0.73 o 
   1  -7  12        0.04       -0.06      0.82 o 
   2  -7  12        0.27       -0.03      0.93 o 
   3  -7  12        4.55        5.29      1.58 o 
  -1  -6  12        1.43        0.90      1.19 o 
   0  -6  12        0.15       -0.71      0.73 o 
   1  -6  12        4.27        5.79      1.67 o 
   2  -6  12        1.26        1.78      1.13 o 
   3  -6  12        4.81        6.59      1.67 o 
  -2  -5  12        0.83        1.24      1.10 o 
  -1  -5  12        0.84        0.20      0.85 o 
   0  -5  12        0.01        0.20      0.76 o 
   1  -5  12        0.49        0.85      0.90 o 
   2  -5  12       10.08       12.49      1.92 o 
   3  -5  12        0.60        1.16      0.61 o 
   4  -5  12        0.02        0.54      0.85 o 
   5  -5  12        0.04       -0.20      0.90 o 
  -3  -4  12        0.35        0.62      1.02 o 
  -2  -4  12        0.81        0.93      0.93 o 
  -1  -4  12        8.47       10.01      1.87 o 
   0  -4  12        1.15        0.73      0.76 o 
   1  -4  12        0.87        2.20      0.99 o 
   2  -4  12        4.31        5.17      0.89 o 
   3  -4  12        1.23        2.37      0.99 o 
   4  -4  12        2.16        0.93      0.85 o 
   5  -4  12        2.79        4.01      1.53 o 
  -4  -3  12        0.29        0.42      1.07 o 
  -3  -3  12        0.72        1.92      1.05 o 
  -2  -3  12        2.04        2.52      1.10 o 
  -1  -3  12        3.10        1.95      0.90 o 
   0  -3  12        0.01        0.34      0.65 o 
   1  -3  12        6.36        5.71      0.85 o 
   2  -3  12        1.48        1.02      0.49 o 
   3  -3  12        0.00        0.14      0.62 o 
   4  -3  12       12.57        7.80      1.70 o 
   5  -3  12        0.01       -0.25      0.76 o 
  -4  -2  12        0.34        1.19      1.02 o 
  -3  -2  12       18.75       24.90      2.37 o 
  -2  -2  12        1.07        0.88      0.85 o 
  -1  -2  12       28.55       27.23      1.46 o 
   0  -2  12        2.80        2.42      0.58 o 
   1  -2  12        3.64        5.51      0.84 o 
   2  -2  12        2.62        4.10      0.76 o 
   3  -2  12       14.55       15.15      1.87 o 
   4  -2  12        8.14        5.96      1.58 o 
   5  -2  12        2.35        3.45      1.44 o 
  -5  -1  12        1.17        1.89      1.27 o 
  -4  -1  12        0.07        0.82      0.85 o 
  -3  -1  12       10.73       14.64      2.04 o 
  -2  -1  12        1.49        1.74      0.60 o 
  -1  -1  12        0.38       -0.25      0.42 o 
   0  -1  12        0.26        0.08      0.45 o 
   1  -1  12       12.37       12.01      1.50 o 
   2  -1  12        9.14       12.38      1.78 o 
   3  -1  12       28.10       22.10      2.26 o 
   4  -1  12        0.25        0.57      0.88 o 
   5  -1  12        0.00       -0.57      0.62 o 
  -5   0  12        0.18        0.40      0.99 o 
  -3   0  12        6.91        6.39      1.30 o 
  -2   0  12        0.17       -0.31      0.54 o 
  -1   0  12        0.04        0.11      0.45 o 
   0   0  12        0.92        0.68      0.62 o 
   1   0  12        0.17        0.11      0.51 o 
   2   0  12        0.92        1.98      0.93 o 
   3   0  12        7.24        3.82      1.30 o 
   4   0  12        3.66        3.84      1.30 o 
  -4   1  12        2.49        3.59      1.13 o 
  -3   1  12        1.33        2.04      0.88 o 
  -2   1  12       14.50       24.08      2.09 o 
  -1   1  12        0.46        0.37      0.57 o 
   0   1  12        1.38        4.55      1.16 o 
   1   1  12        8.13        8.79      1.58 o 
   2   1  12        7.93        5.77      1.50 o 
   3   1  12        0.64        1.64      0.99 o 
   4   1  12        1.50        1.81      1.02 o 
  -5   2  12        0.13        0.00      0.82 o 
  -4   2  12        0.35        0.37      0.71 o 
  -3   2  12        6.11        3.05      1.10 o 
  -2   2  12       16.58       14.61      1.75 o 
  -1   2  12        5.21        2.85      1.02 o 
   0   2  12        8.62        7.63      1.53 o 
   1   2  12        2.48        2.23      1.02 o 
   2   2  12        1.01       -0.31      0.54 o 
   3   2  12        0.55        0.59      0.85 o 
  -5   3  12        3.30        6.11      1.67 o 
  -4   3  12        1.26        0.73      0.82 o 
  -3   3  12        1.98        0.59      0.68 o 
  -2   3  12        3.99        3.02      1.13 o 
  -1   3  12        0.00        0.68      0.62 o 
   0   3  12        0.06        0.00      0.62 o 
   1   3  12        0.67        2.46      1.07 o 
   2   3  12        0.15       -0.08      0.68 o 
   3   3  12        0.07        0.11      0.82 o 
  -5   4  12        2.74        5.48      1.72 o 
  -4   4  12        2.36        5.46      1.61 o 
  -3   4  12       11.97       13.60      2.18 o 
  -2   4  12        1.70        1.53      0.99 o 
  -1   4  12        0.06        0.68      0.82 o 
   0   4  12        0.54        0.31      0.73 o 
   1   4  12        4.99        7.52      1.72 o 
   2   4  12        1.00        2.80      1.30 o 
  -4   5  12        0.28        1.41      1.13 o 
  -3   5  12        4.77        3.51      1.33 o 
  -2   5  12        0.02        1.22      0.90 o 
  -1   5  12        0.89        0.48      0.85 o 
   0   5  12        0.04        0.03      0.73 o 
  -1  -6  13        0.02       -1.33      0.99 o 
   0  -6  13        6.31        9.33      2.04 o 
   1  -6  13        1.92        4.13      1.47 o 
   2  -6  13        0.01        0.51      0.99 o 
   3  -6  13        0.01       -0.82      0.82 o 
  -2  -5  13        0.45        0.76      1.22 o 
  -1  -5  13        7.65        9.16      2.09 o 
   0  -5  13        2.69        4.44      1.55 o 
   1  -5  13        0.22       -0.11      0.82 o 
   2  -5  13        0.23        1.19      0.99 o 
   4  -5  13        0.11        0.03      0.82 o 
  -3  -4  13        0.30        1.13      1.22 o 
  -2  -4  13        1.73        2.26      1.22 o 
  -1  -4  13       56.01       57.38      3.73 o 
   0  -4  13       12.83       14.22      2.09 o 
   1  -4  13        2.03        1.98      0.96 o 
   2  -4  13        0.07       -0.11      0.46 o 
   3  -4  13        0.61        0.23      0.68 o 
   4  -4  13        0.53        2.26      1.13 o 
  -3  -3  13        0.85        1.22      1.07 o 
  -2  -3  13        0.28        0.76      0.93 o 
  -1  -3  13       30.80       29.23      2.63 o 
   0  -3  13        0.66        0.85      0.79 o 
   1  -3  13        0.67        0.76      0.51 o 
   2  -3  13        0.76        1.55      0.59 o 
   3  -3  13       15.18       13.00      1.95 o 
   4  -3  13        2.22        1.87      1.05 o 
  -4  -2  13        0.48       -0.48      0.90 o 
  -3  -2  13        0.51        0.20      0.85 o 
  -2  -2  13       70.93       72.93      4.01 o 
  -1  -2  13        0.67        3.22      1.16 o 
   0  -2  13        6.44        8.56      1.05 o 
   1  -2  13        5.45        7.23      0.99 o 
   2  -2  13        0.25        0.59      0.51 o 
   3  -2  13        8.92       10.74      1.84 o 
   4  -2  13        0.06        1.30      1.07 o 
  -4  -1  13        1.22        1.22      1.05 o 
  -3  -1  13        2.41        3.14      1.22 o 
  -2  -1  13       28.67       22.45      1.48 o 
  -1  -1  13        0.56        1.67      0.57 o 
   0  -1  13        1.15        1.75      0.79 o 
   1  -1  13       11.69       10.89      1.16 o 
   2  -1  13       11.49        7.27      7.21 o 
   3  -1  13        0.69        0.73      0.85 o 
   4  -1  13        0.24       -0.03      0.82 o 
  -5   0  13        0.22        1.16      1.19 o 
  -4   0  13        1.25        0.93      0.88 o 
  -3   0  13        0.18        0.11      0.59 o 
  -2   0  13        0.89        2.12      0.88 o 
  -1   0  13       12.56       13.37      1.61 o 
   0   0  13        0.04        0.59      0.57 o 
   1   0  13        0.05        0.31      0.57 o 
   2   0  13       15.41       18.74      2.12 o 
   3   0  13        0.03        0.42      0.82 o 
   4   0  13        0.19        0.11      0.76 o 
  -4   1  13        0.00        0.11      0.62 o 
  -3   1  13        0.19        0.82      0.76 o 
  -2   1  13        0.87        3.87      1.19 o 
  -1   1  13        1.81        2.09      0.93 o 
   0   1  13        5.40        6.67      1.44 o 
   1   1  13       12.99       11.53      1.87 o 
   2   1  13        6.13        7.41      1.67 o 
   3   1  13        0.22        0.90      0.93 o 
  -5   2  13        0.56        0.57      0.99 o 
  -4   2  13        0.01        0.54      0.73 o 
  -3   2  13        0.11        0.57      0.68 o 
  -2   2  13        3.61        7.35      1.58 o 
  -1   2  13        7.75        6.64      1.53 o 
   0   2  13        0.10        0.25      0.65 o 
   1   2  13        2.59        3.48      1.24 o 
   2   2  13        1.87        2.71      1.27 o 
   3   2  13        0.02        0.65      0.82 o 
  -4   3  13        4.19        3.96      1.33 o 
  -3   3  13        0.87        1.02      0.82 o 
  -2   3  13        1.83        3.51      1.22 o 
  -1   3  13        0.42       -0.08      0.62 o 
   0   3  13        7.31        5.74      1.53 o 
   1   3  13        4.12        4.32      1.36 o 
   2   3  13        3.36        5.23      1.58 o 
  -4   4  13        8.05       11.76      2.26 o 
  -3   4  13        1.96        2.94      1.27 o 
  -2   4  13        0.29       -0.37      0.62 o 
  -1   4  13        0.12       -0.59      0.57 o 
   0   4  13        2.37        3.22      1.33 o 
   1   4  13        0.71       -0.11      0.62 o 
  -3   5  13        0.11        0.25      0.68 o 
  -2   5  13        0.14        0.79      0.85 o 
  -1   5  13        1.82        1.53      0.99 o 
   0  -6  14        3.94        5.23      1.53 o 
   1  -6  14        0.19        0.51      0.88 o 
   2  -6  14        0.05        0.00      0.96 o 
  -1  -5  14        0.06        0.96      1.16 o 
   0  -5  14        1.60        1.44      1.16 o 
   1  -5  14        0.50        0.71      0.96 o 
   2  -5  14        0.27       -0.14      0.96 o 
  -2  -4  14        0.21        0.34      1.05 o 
  -1  -4  14        3.16        5.91      1.58 o 
   0  -4  14        2.89        4.35      1.44 o 
   1  -4  14        0.00        0.51      0.85 o 
   2  -4  14        0.24        1.02      0.96 o 
   3  -4  14        0.95        1.13      0.93 o 
   4  -4  14        1.02        1.64      1.24 o 
  -3  -3  14        0.13        0.20      1.10 o 
  -2  -3  14        5.98        8.25      1.87 o 
  -1  -3  14        7.53        7.52      1.70 o 
   0  -3  14        1.87        3.34      1.27 o 
   1  -3  14        0.66        0.82      0.52 o 
   2  -3  14        4.81        5.58      1.03 o 
   3  -3  14        4.12        5.82      1.53 o 
   4  -3  14        2.11        0.99      0.99 o 
  -3  -2  14        1.14        1.36      1.16 o 
  -2  -2  14        1.64        2.66      1.22 o 
  -1  -2  14        1.60        5.85      1.55 o 
   0  -2  14        0.98        1.46      0.62 o 
   1  -2  14        0.00        0.25      0.49 o 
   2  -2  14        1.47        1.34      0.61 o 
   3  -2  14        0.00        0.11      0.79 o 
   4  -2  14        1.38        1.16      1.05 o 
  -4  -1  14        1.09        0.34      1.10 o 
  -3  -1  14        0.55        0.93      1.05 o 
  -2  -1  14        2.11        3.93      1.27 o 
  -1  -1  14        1.90        3.72      0.80 o 
   0  -1  14        0.01        0.21      0.45 o 
   1  -1  14        2.06        1.33      0.60 o 
   2  -1  14       10.54       10.43      1.84 o 
   3  -1  14        0.45        1.41      1.02 o 
   4  -1  14        0.88        1.41      1.24 o 
  -4   0  14        0.03        0.76      1.02 o 
  -3   0  14        0.27       -0.28      0.73 o 
  -2   0  14        0.19        0.25      0.62 o 
  -1   0  14        3.38        2.94      1.07 o 
   0   0  14       11.47        8.96      1.61 o 
   1   0  14        0.98        0.11      0.65 o 
   2   0  14        0.01        0.90      0.85 o 
   3   0  14        0.10        0.17      0.82 o 
  -4   1  14        4.56        7.72      1.72 o 
  -3   1  14        0.65        0.71      0.79 o 
  -2   1  14        3.30        1.75      0.93 o 
  -1   1  14        6.45        5.40      1.41 o 
   0   1  14        0.17        0.23      0.59 o 
   1   1  14        0.59        0.25      0.71 o 
   2   1  14        7.02        9.02      1.98 o 
   3   1  14        3.41        4.01      1.41 o 
  -4   2  14        0.86        1.07      1.02 o 
  -3   2  14        1.48        0.51      0.76 o 
  -2   2  14        0.90        0.25      0.73 o 
  -1   2  14        1.92        0.90      0.82 o 
   0   2  14        0.13        0.88      0.88 o 
   1   2  14        0.02        0.11      0.71 o 
   2   2  14        0.56        1.36      0.93 o 
  -4   3  14        0.79        0.42      1.07 o 
  -3   3  14        1.04        2.32      1.19 o 
  -2   3  14        3.90        2.63      1.27 o 
  -1   3  14        0.53        0.90      0.82 o 
   0   3  14        0.01       -0.37      0.71 o 
   1   3  14        0.25       -0.14      0.76 o 
  -3   4  14        3.45        3.45      1.44 o 
  -2   4  14        1.56        1.10      1.05 o 
  -1   4  14        0.01       -0.14      0.73 o 
   0   4  14        0.17        1.78      1.10 o 
   0  -5  15        4.17        4.30      1.47 o 
   1  -5  15        0.17       -0.14      0.79 o 
   2  -5  15        0.03        0.14      0.88 o 
  -1  -4  15        3.39        3.39      1.33 o 
   0  -4  15        0.14       -0.25      0.73 o 
   1  -4  15        0.16        0.65      0.96 o 
   2  -4  15        0.28        1.39      1.05 o 
   3  -4  15        0.18        1.05      0.99 o 
  -2  -3  15        0.13       -0.03      1.02 o 
  -1  -3  15       10.82       11.82      2.15 o 
   0  -3  15        1.18        1.72      1.16 o 
   1  -3  15        0.96        1.47      0.99 o 
   2  -3  15        0.20        0.25      0.53 o 
   3  -3  15        3.49        3.62      1.41 o 
  -3  -2  15        0.85       -0.03      1.02 o 
  -2  -2  15        1.15        1.84      1.24 o 
  -1  -2  15        2.63        1.98      1.16 o 
   0  -2  15        0.28        1.31      0.63 o 
   1  -2  15        0.24        0.27      0.52 o 
   2  -2  15        0.00        0.14      0.76 o 
   3  -2  15        4.64        5.82      1.70 o 
  -3  -1  15        0.16        0.28      1.07 o 
  -2  -1  15        0.74        0.93      1.02 o 
  -1  -1  15        1.29        0.54      0.57 o 
   0  -1  15        0.09        0.56      0.52 o 
   1  -1  15        0.22        0.13      0.50 o 
   2  -1  15        0.31        0.31      0.73 o 
   3  -1  15        0.20        1.13      1.05 o 
  -2   0  15        0.00       -0.03      0.65 o 
  -1   0  15        0.29        1.89      0.96 o 
   0   0  15        0.01       -0.08      0.59 o 
   1   0  15        1.77        4.52      1.47 o 
   2   0  15        0.07        0.28      0.82 o 
   3   0  15        0.51        0.11      1.02 o 
  -3   1  15        1.22        0.06      0.71 o 
  -2   1  15        0.10        0.20      0.73 o 
  -1   1  15        8.30        9.21      1.81 o 
   0   1  15        0.34        1.36      0.90 o 
   1   1  15        1.74        1.16      0.93 o 
   2   1  15        0.00        0.00      0.93 o 
  -3   2  15        3.83        4.78      1.55 o 
  -2   2  15        0.27        0.34      0.85 o 
  -1   2  15        0.47        0.11      0.76 o 
   0   2  15        0.87       -0.40      0.68 o 
   1   2  15        5.91        5.68      1.72 o 
  -3   3  15        2.22        7.21      1.92 o 
  -2   3  15        1.88        3.28      1.50 o 
  -1   3  15        0.43       -0.88      0.76 o 
   0   3  15        0.87        1.41      1.10 o 
   0  -4  16        0.57        0.11      0.73 o 
   1  -4  16        0.11       -0.06      0.90 o 
   2  -4  16        0.02        0.17      0.85 o 
  -1  -3  16        0.49        0.82      0.88 o 
   0  -3  16        1.49        3.45      1.41 o 
   1  -3  16        0.36        0.76      1.02 o 
   2  -3  16        0.00       -0.03      0.63 o 
  -2  -2  16        0.02       -0.34      0.99 o 
  -1  -2  16        0.21        0.17      0.85 o 
   0  -2  16        4.37        4.38      1.47 o 
   1  -2  16        0.20        0.83      0.73 o 
   2  -2  16        2.20        2.06      1.22 o 
  -2  -1  16        0.04        0.68      0.79 o 
  -1  -1  16        0.29        1.59      0.78 o 
   0  -1  16        0.01        0.36      0.56 o 
   1  -1  16        0.30       -0.03      0.56 o 
   2  -1  16        0.06        0.76      0.96 o 
  -2   0  16        1.93        0.99      0.88 o 
  -1   0  16        0.16        1.36      1.02 o 
   0   0  16        0.25       -0.03      0.76 o 
   1   0  16        1.29        0.17      0.90 o 
   2   0  16        2.95        3.62      1.50 o 
  -2   1  16        0.01       -0.14      0.79 o 
  -1   1  16        0.03       -0.54      0.73 o 
   0   1  16        2.00        2.04      1.10 o 
   1   1  16        0.91        1.75      1.24 o 
  -2   2  16        2.92        2.20      1.24 o 
  -1   2  16        1.63        4.64      1.67 o 
   0   2  16        0.07        0.85      1.02 o 
   0  -2  17        0.23        1.30      0.96 o 
   1  -2  17        0.03       -0.11      0.63 o 
  -1  -1  17        0.56       -0.06      0.71 o 
   0  -1  17        0.78        0.66      0.72 o 
  -1   0  17        0.06        0.23      0.88 o 
   0   0  17        0.95        1.64      1.24 o 
                                                 
